# Supplementary material for: (2E)-N′-[(E)-4-Chloro­benzyl­idene]-3-phenyl­prop-2-enohydrazide monohydrate
Source: Acta Crystallogr Sect E Struct Rep Online. 2010 Aug 28;66(Pt 9):o2410–1. doi: 10.1107/S160053681003388X (PMC3007965; doi:10.1107/S160053681003388X)
Supplement: Supplementary file 1 [file e-66-o2410-sup1.cif]

##############################################################################
###                                                                        ###
###        Electronic paper (Acta Crystallographica Section E)             ###
###                                                                        ###
##############################################################################
#                                                                            #
# This CIF contains the data in a paper accepted for publication in Acta     #
# Crystallographica Section E. It conforms to the requirements of Notes      #
# for Authors for Section E, and has been peer reviewed under the auspices   #
# of the IUCr Commission on Journals.                                        #
#                                                                            #
# Full details of the Crystallographic Information File format               #
# are given in the paper "The Crystallographic Information File (CIF):       #
# a New Standard Archive File for Crystallography" by S. R. Hall, F. H.      #
# Allen and I. D. Brown [Acta Cryst. (1991), A47, 655-685].                  #
#                                                                            #
# The current version of the core CIF dictionary is obtainable from          #
# ftp://ftp.iucr.org/pub/cif_core.dic. The current version number is 2.4.    #
#                                                                            #
# Software is freely available for graphical display of the structure(s) in  #
# this CIF.  For information consult the CIF home page http://www.iucr.org/  #
# cif/home.html                                                              #
#                                                                            #
# This file may be used for bona fide research purposes within the           #
# scientific community so long as proper attribution is given to the journal # 
# article from which it was obtained.                                        #
#                                                                            #
##############################################################################
                                             
data_global
_audit_creation_method     SHELXL-97
_journal_date_recd_electronic     2010-07-31
_journal_date_accepted     2010-08-23
_journal_name_full     'Acta Crystallographica, Section E'
_journal_year     2010
_journal_volume     66
_journal_issue      9
_journal_page_first     o2410
_journal_page_last     o2411
_journal_paper_category     QO
_journal_coeditor_code     HB5594
_publ_contact_author_name     ' Edward RT Tiekink '
_publ_contact_author_address
;
Department of Chemistry, University of Malaya,
50603 Kuala Lumpur, Malaysia
;
_publ_contact_author_email
;
edward.tiekink@gmail.com
;
_publ_contact_author_fax     ' +60 3 7967 4193 '
_publ_contact_author_phone     ' +60 3 7967 4204 '
_publ_section_title
;\
(2<i>E</i>)-<i>N</i>'-[(<i>E</i>)-4-Chlorobenzylidene]-3-phenylprop-2-\
enohydrazide monohydrate
;
_publ_section_title_footnote
;
;
loop_
    _publ_author_name
    _publ_author_footnote
    _publ_author_address
    'Carvalho, Samir A.' .
;
FioCruz-Funda\,c\~ao Oswaldo Cruz,
Instituto de Tecnologia em F\'armacos-Farmanguinhos,
Rua Sizenando Nabuco, 100, Manguinhos, 21041-250 Rio de Janeiro, RJ, Brazil
and
Programa de P\'os-Gradua\,c\~ao em Qu\'imica, Instituto de Qu\'imica,
Universidade Federal do Rio de Janeiro, 21949-900 Rio de Janeiro, RJ, Brazil
;
    'Silva, Edson F. da' .
;
FioCruz-Funda\,c\~ao Oswaldo Cruz,
Instituto de Tecnologia em F\'armacos-Farmanguinhos,
Rua Sizenando Nabuco, 100, Manguinhos, 21041-250 Rio de Janeiro, RJ, Brazil
;
    'Fraga, Carlos A. M.' .
;
Laborat\'orio de Avalia\,c\~ao e S\'intese de Subst\^ancias Bioativas,
Faculdade de Farm\'acia, Universidade Federal do Rio de Janeiro, PO Box 68023,
21941-902 Rio de Janeiro, RJ, Brazil
and
Programa de P\'os-Gradua\,c\~ao em Qu\'imica, Instituto de Qu\'imica,
Universidade Federal do Rio de Janeiro, 21949-900 Rio de Janeiro, RJ, Brazil
;
    'Wardell, Solange M. S. V.' .
;
CHEMSOL, 1 Harcourt Road, Aberdeen AB15 5NY, Scotland
;
    'Wardell, James L.'
;
Additional correspondence author, e-mail: j.wardell@abdn.ac.uk.
;
;
Centro de Desenvolvimento Tecnol\'ogico em Sa\'ude (CDTS),
Funda\,c\~ao Oswaldo Cruz (FIOCRUZ), Casa Amarela,
Campus de Manguinhos, Av. Brasil 4365,
21040-900 Rio de Janeiro, RJ, Brazil
;
    'Tiekink, Edward R. T.' .
;
Department of Chemistry, University of Malaya,
50603 Kuala Lumpur, Malaysia
;
data_I
_audit_creation_method     SHELXL-97
_chemical_name_systematic
;
(2<i>E</i>)-<i>N</i>'-[(<i>E</i>)-4-Chlorobenzylidene]-
3-phenylprop-2-enohydrazide monohydrate
;
_chemical_name_common     ?
_chemical_formula_moiety     'C16 H13 Cl N2 O, H2 O'
_chemical_formula_sum     'C16 H15 Cl N2 O2'
_chemical_formula_iupac     'C16 H13 Cl N2 O, H2 O'
_chemical_formula_weight     302.75
_chemical_melting_point     ?
_symmetry_cell_setting     monoclinic
_symmetry_space_group_name_H-M     'P 21/c'
_symmetry_space_group_name_Hall     '-P 2ybc'
loop_
    _symmetry_equiv_pos_as_xyz
    'x, y, z'
    '-x, y+1/2, -z+1/2'
    '-x, -y, -z'
    'x, -y-1/2, z-1/2'
_cell_length_a     34.078(3)
_cell_length_b     5.9824(6)
_cell_length_c     7.2912(6)
_cell_angle_alpha     90
_cell_angle_beta     95.674(3)
_cell_angle_gamma     90
_cell_volume     1479.2(2)
_cell_formula_units_Z     4
_cell_measurement_reflns_used     19841
_cell_measurement_theta_min     2.9
_cell_measurement_theta_max     27.5
_cell_measurement_temperature     120(2)
_exptl_crystal_description     block
_exptl_crystal_colour     colourless
_exptl_crystal_size_max     0.10
_exptl_crystal_size_mid     0.08
_exptl_crystal_size_min     0.03
_exptl_crystal_density_diffrn     1.359
_exptl_crystal_density_meas     ?
_exptl_crystal_density_method     'not measured'
_exptl_crystal_F_000     632
_exptl_absorpt_coefficient_mu     0.264
_exptl_absorpt_correction_type     multi-scan
_exptl_absorpt_process_details     '(SADABS; Sheldrick, 2007)'
_exptl_absorpt_correction_T_min     0.492
_exptl_absorpt_correction_T_max     1.000
_exptl_special_details
;
;
_diffrn_ambient_temperature     120(2)
_diffrn_radiation_type     MoK\a
_diffrn_radiation_wavelength     0.71073
_diffrn_radiation_source     'Enraf Nonius FR591 rotating anode'
_diffrn_radiation_monochromator     '10 cm confocal mirrors'
_diffrn_measurement_device_type     'Nonius KappaCCD'
_diffrn_measurement_method     '\f and \w scans'
_diffrn_detector_area_resol_mean     9.091
_diffrn_reflns_number     8532
_diffrn_reflns_av_R_equivalents     0.066
_diffrn_reflns_av_sigmaI/netI     0.068
_diffrn_reflns_theta_min     3.0
_diffrn_reflns_theta_max     25.0
_diffrn_reflns_theta_full     25.0
_diffrn_measured_fraction_theta_max     0.987
_diffrn_measured_fraction_theta_full     0.987
_diffrn_reflns_limit_h_min     -40
_diffrn_reflns_limit_h_max     39
_diffrn_reflns_limit_k_min     -7
_diffrn_reflns_limit_k_max     7
_diffrn_reflns_limit_l_min     -8
_diffrn_reflns_limit_l_max     8
_diffrn_standards_number     0
_diffrn_standards_interval_count     ?
_diffrn_standards_interval_time     ?
_diffrn_standards_decay_%     0
_refine_special_details
;
Refinement of <i>F</i>^2^ against ALL reflections. The weighted <i>R</i>-factor
<i>wR</i> and goodness of fit <i>S</i> are based on <i>F</i>^2^, conventional
<i>R</i>-factors <i>R</i> are based on <i>F</i>, with <i>F</i> set to zero for
negative <i>F</i>^2^. The threshold expression of <i>F</i>^2^ >
2\s(<i>F</i>^2^) is used only for calculating <i>R</i>-factors(gt) <i>etc</i>.
and is not relevant to the choice of reflections for refinement.
<i>R</i>-factors based on <i>F</i>^2^ are statistically about twice as large
as those based on <i>F</i>, and <i>R</i>- factors based on ALL data will be
even larger.
;
_reflns_number_total     2572
_reflns_number_gt     2016
_reflns_threshold_expression     I>2\s(I)
_refine_ls_structure_factor_coef     Fsqd
_refine_ls_matrix_type     full
_refine_ls_R_factor_all     0.112
_refine_ls_R_factor_gt     0.084
_refine_ls_wR_factor_gt     0.175
_refine_ls_wR_factor_ref     0.196
_refine_ls_goodness_of_fit_ref     1.05
_refine_ls_restrained_S_all     1.05
_refine_ls_number_reflns     2572
_refine_ls_number_parameters     199
_refine_ls_number_restraints     4
_refine_ls_hydrogen_treatment     mixed
_refine_ls_weighting_scheme     calc
_refine_ls_weighting_details
         'calc w=1/[\s^2^(Fo^2^)+(0.0421P)^2^+8.0472P] where P=(Fo^2^+2Fc^2^)/3'
_atom_sites_solution_hydrogens     geom
_atom_sites_solution_primary     direct
_atom_sites_solution_secondary     difmap
_refine_ls_shift/su_max     0.001
_refine_ls_shift/su_max_lt     0.001
_refine_ls_shift/su_mean     0.000
_refine_diff_density_max     0.36
_refine_diff_density_min     -0.37
_refine_ls_extinction_method     none
_refine_ls_extinction_coef     ?
loop_
    _atom_type_symbol
    _atom_type_description
    _atom_type_scat_dispersion_real
    _atom_type_scat_dispersion_imag
    _atom_type_scat_source
    'C' 'C' 0.0033 0.0016
                         'International Tables Vol C Tables 4.2.6.8 and 6.1.1.4'
    'H' 'H' 0.0000 0.0000
                         'International Tables Vol C Tables 4.2.6.8 and 6.1.1.4'
    'Cl' 'Cl' 0.1484 0.1585
                         'International Tables Vol C Tables 4.2.6.8 and 6.1.1.4'
    'N' 'N' 0.0061 0.0033
                         'International Tables Vol C Tables 4.2.6.8 and 6.1.1.4'
    'O' 'O' 0.0106 0.0060
                         'International Tables Vol C Tables 4.2.6.8 and 6.1.1.4'
_computing_data_collection     'COLLECT (Hooft, 1998)'
_computing_cell_refinement
                    'DENZO (Otwinowski & Minor, 1997) and COLLECT (Hooft, 1998)'
_computing_data_reduction
                    'DENZO (Otwinowski & Minor, 1997) and COLLECT (Hooft, 1998)'
_computing_structure_solution     'SHELXS97 (Sheldrick, 2008)'
_computing_structure_refinement     'SHELXL97 (Sheldrick, 2008)'
_computing_molecular_graphics
                      'ORTEP-3 (Farrugia, 1997) and DIAMOND (Brandenburg, 2006)'
_computing_publication_material     'publCIF (Westrip, 2010)'
loop_
    _atom_site_type_symbol
    _atom_site_label
    _atom_site_fract_x
    _atom_site_fract_y
    _atom_site_fract_z
    _atom_site_U_iso_or_equiv
    _atom_site_adp_type
    _atom_site_calc_flag
    _atom_site_refinement_flags
    _atom_site_occupancy
    _atom_site_disorder_assembly
    _atom_site_disorder_group
    Cl Cl 0.02800(3) -0.2977(2) 0.18849(16) 0.0315(4) Uani d . 1 . .
    O O1 0.28173(10) -0.0171(6) 0.2229(5) 0.0330(9) Uani d . 1 . .
    N N1 0.20834(11) 0.1523(7) 0.1857(5) 0.0280(10) Uani d . 1 . .
    N N2 0.24086(12) 0.2830(8) 0.1657(6) 0.0299(10) Uani d D 1 . .
    H H2N 0.2398(16) 0.420(3) 0.129(7) 0.036 Uiso d D 1 . .
    C C1 0.07011(13) -0.1339(9) 0.1827(6) 0.0240(11) Uani d . 1 . .
    C C2 0.10625(13) -0.2220(9) 0.2528(6) 0.0238(10) Uani d . 1 . .
    H H2 0.1074 -0.3662 0.3077 0.029 Uiso calc R 1 . .
    C C3 0.14047(13) -0.1007(8) 0.2430(6) 0.0235(11) Uani d . 1 . .
    H H3 0.1652 -0.1615 0.2906 0.028 Uiso calc R 1 . .
    C C4 0.13869(13) 0.1134(8) 0.1623(6) 0.0221(10) Uani d . 1 . .
    C C5 0.10192(13) 0.2008(9) 0.0959(6) 0.0239(10) Uani d . 1 . .
    H H5 0.1004 0.3458 0.0425 0.029 Uiso calc R 1 . .
    C C6 0.06758(13) 0.0787(9) 0.1071(6) 0.0267(11) Uani d . 1 . .
    H H6 0.0427 0.1401 0.0635 0.032 Uiso calc R 1 . .
    C C7 0.17447(14) 0.2426(9) 0.1444(6) 0.0260(11) Uani d . 1 . .
    H H7 0.1727 0.3929 0.1023 0.031 Uiso calc R 1 . .
    C C8 0.27682(14) 0.1859(9) 0.1837(6) 0.0282(11) Uani d . 1 . .
    C C9 0.30969(14) 0.3385(9) 0.1550(6) 0.0290(11) Uani d . 1 . .
    H H9 0.3046 0.4928 0.1329 0.035 Uiso calc R 1 . .
    C C10 0.34638(14) 0.2621(10) 0.1598(6) 0.0296(12) Uani d . 1 . .
    H H10 0.3503 0.1079 0.1869 0.036 Uiso calc R 1 . .
    C C11 0.38178(14) 0.3936(9) 0.1270(6) 0.0295(12) Uani d . 1 . .
    C C12 0.41917(14) 0.3067(10) 0.1809(7) 0.0339(12) Uani d . 1 . .
    H H12 0.4215 0.1632 0.2367 0.041 Uiso calc R 1 . .
    C C13 0.45299(15) 0.4277(11) 0.1540(7) 0.0388(14) Uani d . 1 . .
    H H13 0.4783 0.3688 0.1935 0.047 Uiso calc R 1 . .
    C C14 0.44946(15) 0.6344(11) 0.0691(7) 0.0372(14) Uani d . 1 . .
    H H14 0.4725 0.7163 0.0482 0.045 Uiso calc R 1 . .
    C C15 0.41234(15) 0.7235(10) 0.0140(7) 0.0342(13) Uani d . 1 . .
    H H15 0.4102 0.8662 -0.0433 0.041 Uiso calc R 1 . .
    C C16 0.37871(14) 0.6055(9) 0.0424(6) 0.0305(12) Uani d . 1 . .
    H H16 0.3535 0.6670 0.0049 0.037 Uiso calc R 1 . .
    O O1W 0.23087(11) 0.6983(6) -0.0131(5) 0.0349(9) Uani d D 1 . .
    H H1W 0.2424(14) 0.797(8) 0.055(6) 0.052 Uiso d D 1 . .
    H H2W 0.2444(13) 0.668(9) -0.101(5) 0.052 Uiso d D 1 . .
loop_
    _atom_site_aniso_label
    _atom_site_aniso_U_11
    _atom_site_aniso_U_22
    _atom_site_aniso_U_33
    _atom_site_aniso_U_12
    _atom_site_aniso_U_13
    _atom_site_aniso_U_23
    Cl 0.0216(6) 0.0401(8) 0.0329(6) -0.0052(6) 0.0028(5) 0.0042(6)
    O1 0.0311(19) 0.031(2) 0.037(2) -0.0030(17) 0.0035(15) 0.0053(17)
    N1 0.025(2) 0.036(3) 0.023(2) -0.0076(19) 0.0022(16) 0.0007(19)
    N2 0.025(2) 0.033(3) 0.032(2) -0.006(2) 0.0062(17) 0.002(2)
    C1 0.019(2) 0.033(3) 0.021(2) -0.004(2) 0.0050(18) 0.001(2)
    C2 0.025(2) 0.030(3) 0.016(2) -0.002(2) 0.0004(18) -0.001(2)
    C3 0.022(2) 0.024(3) 0.024(2) 0.002(2) 0.0024(19) -0.004(2)
    C4 0.022(2) 0.026(3) 0.019(2) 0.000(2) 0.0047(18) 0.001(2)
    C5 0.028(2) 0.024(3) 0.020(2) 0.003(2) 0.0014(18) -0.004(2)
    C6 0.021(2) 0.032(3) 0.028(3) 0.005(2) 0.0063(19) -0.001(2)
    C7 0.027(3) 0.025(3) 0.027(2) -0.001(2) 0.006(2) 0.001(2)
    C8 0.028(3) 0.034(3) 0.022(2) -0.005(2) 0.0005(19) -0.004(2)
    C9 0.027(3) 0.030(3) 0.029(2) -0.008(2) 0.003(2) 0.002(2)
    C10 0.029(3) 0.040(3) 0.019(2) 0.000(2) -0.0007(19) 0.001(2)
    C11 0.022(2) 0.041(3) 0.025(2) 0.001(2) 0.0002(19) -0.001(2)
    C12 0.030(3) 0.043(3) 0.029(3) -0.004(3) 0.004(2) 0.000(3)
    C13 0.027(3) 0.062(4) 0.027(3) 0.003(3) 0.001(2) -0.006(3)
    C14 0.027(3) 0.059(4) 0.027(3) -0.012(3) 0.006(2) -0.002(3)
    C15 0.038(3) 0.039(3) 0.027(3) -0.008(3) 0.008(2) -0.004(2)
    C16 0.025(3) 0.043(3) 0.022(2) -0.005(2) -0.0036(19) 0.000(2)
    O1W 0.040(2) 0.031(2) 0.034(2) -0.0018(18) 0.0060(16) -0.0059(17)
_geom_special_details
;
All s.u.'s (except the s.u. in the dihedral angle between two l.s. planes) are
estimated using the full covariance matrix. The cell s.u.'s are taken into
account individually in the estimation of s.u.'s in distances, angles and
torsion angles; correlations between s.u.'s in cell parameters are only used
when they are defined by crystal symmetry. An approximate (isotropic)
treatment of cell s.u.'s is used for estimating s.u.'s involving l.s. planes.
;
loop_
    _geom_bond_atom_site_label_1
    _geom_bond_atom_site_label_2
    _geom_bond_site_symmetry_2
    _geom_bond_distance
    _geom_bond_publ_flag
    Cl C1 . 1.742(5) ?
    O1 C8 . 1.256(6) ?
    N1 C7 . 1.283(6) ?
    N1 N2 . 1.376(6) ?
    N2 C8 . 1.351(6) ?
    N2 H2N . 0.86(2) ?
    C1 C6 . 1.385(7) ?
    C1 C2 . 1.390(6) ?
    C2 C3 . 1.381(6) ?
    C2 H2 . 0.9500 ?
    C3 C4 . 1.408(7) ?
    C3 H3 . 0.9500 ?
    C4 C5 . 1.399(6) ?
    C4 C7 . 1.461(6) ?
    C5 C6 . 1.389(7) ?
    C5 H5 . 0.9500 ?
    C6 H6 . 0.9500 ?
    C7 H7 . 0.9500 ?
    C8 C9 . 1.476(7) ?
    C9 C10 . 1.328(7) ?
    C9 H9 . 0.9500 ?
    C10 C11 . 1.479(7) ?
    C10 H10 . 0.9500 ?
    C11 C12 . 1.396(7) ?
    C11 C16 . 1.409(8) ?
    C12 C13 . 1.392(7) ?
    C12 H12 . 0.9500 ?
    C13 C14 . 1.382(8) ?
    C13 H13 . 0.9500 ?
    C14 C15 . 1.395(7) ?
    C14 H14 . 0.9500 ?
    C15 C16 . 1.379(7) ?
    C15 H15 . 0.9500 ?
    C16 H16 . 0.9500 ?
    O1W H1W . 0.84(5) ?
    O1W H2W . 0.85(4) ?
loop_
    _geom_angle_atom_site_label_1
    _geom_angle_atom_site_label_2
    _geom_angle_atom_site_label_3
    _geom_angle_site_symmetry_1
    _geom_angle_site_symmetry_3
    _geom_angle
    _geom_angle_publ_flag
    C7 N1 N2 . . 116.8(4) ?
    C8 N2 N1 . . 118.5(4) ?
    C8 N2 H2N . . 117(4) ?
    N1 N2 H2N . . 124(4) ?
    C6 C1 C2 . . 120.8(4) ?
    C6 C1 Cl . . 120.5(4) ?
    C2 C1 Cl . . 118.7(4) ?
    C3 C2 C1 . . 120.2(5) ?
    C3 C2 H2 . . 119.9 ?
    C1 C2 H2 . . 119.9 ?
    C2 C3 C4 . . 119.8(4) ?
    C2 C3 H3 . . 120.1 ?
    C4 C3 H3 . . 120.1 ?
    C5 C4 C3 . . 119.0(4) ?
    C5 C4 C7 . . 119.9(4) ?
    C3 C4 C7 . . 121.1(4) ?
    C6 C5 C4 . . 120.9(5) ?
    C6 C5 H5 . . 119.5 ?
    C4 C5 H5 . . 119.5 ?
    C1 C6 C5 . . 119.1(4) ?
    C1 C6 H6 . . 120.4 ?
    C5 C6 H6 . . 120.4 ?
    N1 C7 C4 . . 119.7(5) ?
    N1 C7 H7 . . 120.1 ?
    C4 C7 H7 . . 120.1 ?
    O1 C8 N2 . . 122.5(5) ?
    O1 C8 C9 . . 123.0(5) ?
    N2 C8 C9 . . 114.5(5) ?
    C10 C9 C8 . . 120.6(5) ?
    C10 C9 H9 . . 119.7 ?
    C8 C9 H9 . . 119.7 ?
    C9 C10 C11 . . 126.4(5) ?
    C9 C10 H10 . . 116.8 ?
    C11 C10 H10 . . 116.8 ?
    C12 C11 C16 . . 119.0(5) ?
    C12 C11 C10 . . 119.5(5) ?
    C16 C11 C10 . . 121.5(4) ?
    C13 C12 C11 . . 120.8(6) ?
    C13 C12 H12 . . 119.6 ?
    C11 C12 H12 . . 119.6 ?
    C14 C13 C12 . . 119.5(5) ?
    C14 C13 H13 . . 120.3 ?
    C12 C13 H13 . . 120.3 ?
    C13 C14 C15 . . 120.5(5) ?
    C13 C14 H14 . . 119.8 ?
    C15 C14 H14 . . 119.8 ?
    C16 C15 C14 . . 120.3(5) ?
    C16 C15 H15 . . 119.9 ?
    C14 C15 H15 . . 119.9 ?
    C15 C16 C11 . . 120.0(5) ?
    C15 C16 H16 . . 120.0 ?
    C11 C16 H16 . . 120.0 ?
    H1W O1W H2W . . 110(3) ?
loop_
    _geom_torsion_atom_site_label_1
    _geom_torsion_atom_site_label_2
    _geom_torsion_atom_site_label_3
    _geom_torsion_atom_site_label_4
    _geom_torsion_site_symmetry_1
    _geom_torsion_site_symmetry_2
    _geom_torsion_site_symmetry_3
    _geom_torsion_site_symmetry_4
    _geom_torsion
    _geom_torsion_publ_flag
    C7 N1 N2 C8 . . . . -171.2(4) ?
    C6 C1 C2 C3 . . . . -1.9(7) ?
    Cl C1 C2 C3 . . . . 177.1(3) ?
    C1 C2 C3 C4 . . . . 0.2(7) ?
    C2 C3 C4 C5 . . . . 1.0(6) ?
    C2 C3 C4 C7 . . . . -177.9(4) ?
    C3 C4 C5 C6 . . . . -0.7(6) ?
    C7 C4 C5 C6 . . . . 178.3(4) ?
    C2 C1 C6 C5 . . . . 2.3(7) ?
    Cl C1 C6 C5 . . . . -176.7(3) ?
    C4 C5 C6 C1 . . . . -1.0(7) ?
    N2 N1 C7 C4 . . . . 180.0(4) ?
    C5 C4 C7 N1 . . . . -172.0(4) ?
    C3 C4 C7 N1 . . . . 7.0(7) ?
    N1 N2 C8 O1 . . . . -2.0(7) ?
    N1 N2 C8 C9 . . . . 178.4(4) ?
    O1 C8 C9 C10 . . . . 3.8(7) ?
    N2 C8 C9 C10 . . . . -176.7(4) ?
    C8 C9 C10 C11 . . . . 177.7(4) ?
    C9 C10 C11 C12 . . . . 164.1(5) ?
    C9 C10 C11 C16 . . . . -15.9(8) ?
    C16 C11 C12 C13 . . . . 0.8(7) ?
    C10 C11 C12 C13 . . . . -179.2(4) ?
    C11 C12 C13 C14 . . . . -1.4(8) ?
    C12 C13 C14 C15 . . . . 1.3(8) ?
    C13 C14 C15 C16 . . . . -0.5(8) ?
    C14 C15 C16 C11 . . . . -0.1(7) ?
    C12 C11 C16 C15 . . . . 0.0(7) ?
    C10 C11 C16 C15 . . . . 180.0(4) ?
loop_
    _geom_hbond_atom_site_label_D
    _geom_hbond_atom_site_label_H
    _geom_hbond_atom_site_label_A
    _geom_hbond_site_symmetry_A
    _geom_hbond_distance_DH
    _geom_hbond_distance_HA
    _geom_hbond_distance_DA
    _geom_hbond_angle_DHA
    N2 H2n O1w 1_555 0.86(2) 1.97(3) 2.811(6) 165(5)
    O1w H1w O1 1_565 0.84(5) 2.05(5) 2.877(5) 166(4)
    O1w H2w O1 4_565 0.85(4) 2.10(4) 2.923(5) 165(5)
