# Supplementary material for: (2E)-N′-[(E)-4-Chloro­benzyl­idene]-3-phenyl­prop-2-enohydrazide monohydrate
Source: Acta Crystallogr Sect E Struct Rep Online. 2010 Aug 28;66(Pt 9):o2410–1. doi: 10.1107/S160053681003388X (PMC3007965; doi:10.1107/S160053681003388X)
Supplement: Supplementary file 2 [file e-66-o2410-Isup2.hkl]

#
# h,k,l, Fc-squared, Fo-squared, sigma(Fo-squared) and status flag
#
data_I
_shelx_title ' 1698                   R =  New: P21/c'
_shelx_refln_list_code          4
_shelx_F_calc_maximum      254.18
_exptl_crystal_F_000       632.00
_reflns_d_resolution_high  0.8410
 
loop_
 _symmetry_equiv_pos_as_xyz
 'x, y, z'
 '-x, y+1/2, -z+1/2'
 '-x, -y, -z'
 'x, -y-1/2, z-1/2'
 
_cell_length_a    34.0780
_cell_length_b     5.9824
_cell_length_c     7.2912
_cell_angle_alpha  90.000
_cell_angle_beta   95.674
_cell_angle_gamma  90.000
 
_shelx_F_squared_multiplier     1.000
 
loop_
 _refln_index_h
 _refln_index_k
 _refln_index_l
 _refln_F_squared_calc
 _refln_F_squared_meas
 _refln_F_squared_sigma
 _refln_observed_status
   5   0   0      848.79      784.68     33.11 o
   6   0   0     8515.54     8368.39    335.87 o
   7   0   0     1017.73      918.75     39.74 o
   8   0   0      158.63      187.15     11.53 o
   9   0   0      186.11      168.73     15.83 o
  10   0   0      743.85      572.34     35.87 o
  11   0   0      158.91      175.39     16.80 o
  12   0   0     2079.00     2126.18     95.84 o
  13   0   0       96.00       81.98      9.84 o
  14   0   0       62.23       69.66     16.03 o
  15   0   0     2410.63     2485.71    140.05 o
  16   0   0     2586.70     2431.21    115.15 o
  17   0   0       97.91      108.90     14.58 o
  18   0   0      259.51      323.97     37.70 o
  19   0   0     2969.13     2968.13    125.12 o
  20   0   0     1595.35     1652.96     79.10 o
  21   0   0      142.42      147.03     23.96 o
  22   0   0      106.47      212.25     46.00 o
  23   0   0     4169.91     4102.62    190.04 o
  24   0   0      601.07      556.17     37.00 o
  25   0   0     1339.96     1142.69     68.80 o
  26   0   0       13.17       39.58      9.93 o
  27   0   0      230.61      346.19     54.62 o
  28   0   0      323.90      668.29    117.19 o
  29   0   0    10048.14     9861.00    442.68 o
  30   0   0        3.78       16.70     16.18 o
  31   0   0      171.50      191.42     21.72 o
  32   0   0       17.97       18.94     13.42 o
  33   0   0        7.42       -0.86     12.07 o
  34   0   0      195.12      273.59     27.54 o
  35   0   0      205.81      226.06     41.18 o
  36   0   0      269.53      326.67     39.17 o
  37   0   0       71.24       70.31     16.17 o
  38   0   0      165.72      240.33     24.72 o
  39   0   0      235.71      216.84     29.93 o
  40   0   0      186.93      117.17     24.79 o
   1   1   0     4025.78     3806.53     83.62 o
   2   1   0      898.01      870.65     19.49 o
   3   1   0     4277.23     4252.48    106.42 o
   4   1   0      500.30      466.54     16.35 o
   5   1   0     4687.98     4523.63    157.73 o
   6   1   0     2154.14     2064.68     65.95 o
   7   1   0       85.41       84.37      9.36 o
   8   1   0     1828.28     1784.60     60.07 o
   9   1   0     4447.34     4281.62    140.67 o
  10   1   0     3577.71     3316.93    128.89 o
  11   1   0     2153.56     2077.07     69.69 o
  12   1   0       43.43       31.52      7.48 o
  13   1   0      558.26      529.76     25.59 o
  14   1   0     1855.76     1649.34     56.45 o
  15   1   0      266.45      249.37     14.72 o
  16   1   0      194.96      181.01     10.85 o
  17   1   0        1.36       29.10     24.09 o
  18   1   0      158.48      135.80     14.40 o
  19   1   0       11.87       19.13      9.51 o
  20   1   0      103.40       91.82     10.90 o
  21   1   0      522.86      495.30     22.67 o
  22   1   0      134.55      150.47     10.45 o
  23   1   0       95.05      126.92     19.18 o
  24   1   0     2163.19     2054.52     64.01 o
  25   1   0      814.83      940.05     39.10 o
  26   1   0     2088.76     2007.01     68.30 o
  27   1   0      274.00      230.82     16.13 o
  28   1   0      261.95      266.28     30.27 o
  29   1   0      964.91     1076.38     42.12 o
  30   1   0     1076.75      982.23     40.22 o
  31   1   0      143.51      137.44     13.21 o
  32   1   0       35.75        5.85     13.22 o
  33   1   0      152.76      189.65     16.71 o
  34   1   0      280.02      295.04     30.55 o
  35   1   0       18.39       24.96      9.82 o
  36   1   0        3.21       18.17     10.26 o
  37   1   0       62.45       93.12     18.32 o
  38   1   0       26.02       28.97     11.44 o
  39   1   0       69.03      121.40     18.03 o
   0   2   0    18741.86    17917.83    656.51 o
   1   2   0     1801.53     1767.05     49.07 o
   2   2   0        3.54       19.66      3.74 o
   3   2   0       65.02       84.99      5.46 o
   4   2   0      336.38      298.82     10.66 o
   5   2   0     3105.56     3156.71     88.03 o
   6   2   0      251.12      249.52     11.01 o
   7   2   0      233.80      212.69     10.28 o
   8   2   0      361.17      333.75     18.91 o
   9   2   0     3317.01     3359.88    117.51 o
  10   2   0       31.59       82.71     17.52 o
  11   2   0     1244.68     1169.11     43.04 o
  12   2   0     1846.78     2017.98     69.29 o
  13   2   0     1852.28     1992.35     78.68 o
  14   2   0     3100.96     3167.98     94.60 o
  15   2   0     4362.60     4369.55    132.68 o
  16   2   0     1733.96     1793.86     56.41 o
  17   2   0      208.33      302.19     19.57 o
  18   2   0     1037.55     1075.48     53.83 o
  19   2   0       83.83       59.49      8.17 o
  20   2   0      223.82      176.45     11.55 o
  21   2   0      428.23      376.34     23.85 o
  22   2   0      177.79      147.08     12.72 o
  23   2   0      197.71      131.87     17.99 o
  24   2   0      398.66      440.33     22.15 o
  25   2   0      147.58      169.21     19.09 o
  26   2   0       20.63       46.82     12.32 o
  27   2   0       37.69       51.09     20.61 o
  28   2   0        8.13       91.09     14.88 o
  29   2   0      732.79      639.01     35.61 o
  30   2   0      202.86      220.14     15.66 o
  31   2   0        0.05        7.68      7.68 o
  32   2   0        5.42       39.93      8.94 o
  33   2   0       64.43       83.50     17.10 o
  34   2   0      377.33      388.72     21.99 o
  35   2   0       46.31      106.07     19.75 o
  36   2   0      124.92      159.59     22.97 o
  37   2   0      162.84      181.78     20.09 o
  38   2   0      518.35      556.61     27.97 o
   1   3   0       77.36       94.79      6.19 o
   2   3   0      138.69      179.61      8.69 o
   3   3   0      694.47      760.71     24.63 o
   4   3   0       36.09       35.07      4.45 o
   5   3   0     1263.10     1217.06     35.47 o
   6   3   0      556.51      615.77     37.18 o
   7   3   0      151.32      137.36     10.28 o
   8   3   0       48.56       40.29      4.67 o
   9   3   0      136.07      129.08     14.99 o
  10   3   0     1260.90     1240.69     52.12 o
  11   3   0     1257.80     1201.61     38.39 o
  12   3   0       58.26       62.34      9.62 o
  13   3   0       43.31       48.89      8.86 o
  14   3   0      161.45      182.22     14.18 o
  15   3   0       32.18       21.20      8.54 o
  16   3   0      183.87      137.09     11.82 o
  17   3   0        5.08        2.85      7.03 o
  18   3   0        4.78       16.19      9.76 o
  19   3   0        9.90        3.47      6.33 o
  20   3   0      128.36      126.28     16.85 o
  21   3   0       30.09       27.62      6.80 o
  22   3   0      110.45      115.15     11.23 o
  23   3   0       48.46       37.55     14.93 o
  24   3   0      263.81      233.44     28.49 o
  25   3   0      231.10      270.28     18.86 o
  26   3   0      499.71      507.88     32.48 o
  27   3   0       59.68       58.55     11.69 o
  28   3   0        6.74       19.80     12.41 o
  29   3   0      270.12      276.43     19.87 o
  30   3   0      363.83      373.42     55.32 o
  31   3   0       15.42       14.02     15.22 o
  32   3   0        0.26        4.72     17.18 o
  33   3   0       42.65       38.48     14.49 o
  34   3   0        4.64        5.18      8.42 o
  35   3   0       15.09       35.43     11.85 o
  36   3   0       19.40       40.38     19.55 o
   0   4   0        1.45       17.11      7.21 o
   1   4   0       28.65       21.61      5.51 o
   2   4   0      152.82      153.36     13.10 o
   3   4   0      231.90      299.42     21.66 o
   4   4   0      695.11      848.95     28.84 o
   5   4   0        0.79       30.73      8.61 o
   6   4   0        1.46        2.67     11.55 o
   7   4   0      138.61      150.83      9.88 o
   8   4   0       37.77       47.46     12.16 o
   9   4   0       27.86       70.42     11.73 o
  10   4   0       81.05       56.93      9.86 o
  11   4   0      110.00      136.86     14.02 o
  12   4   0      656.79      715.28     28.55 o
  13   4   0     1503.20     1592.44     66.75 o
  14   4   0      549.58      594.38     29.20 o
  15   4   0      843.35      869.26     48.97 o
  16   4   0     1153.20     1289.50    114.92 o
  17   4   0      887.33     1016.37     55.95 o
  18   4   0       26.04       38.84     14.78 o
  19   4   0       76.50       61.07     14.67 o
  20   4   0       47.47       49.38     12.25 o
  21   4   0        0.05        1.55      8.58 o
  22   4   0        3.34       12.27      7.75 o
  23   4   0      114.34       76.68     11.84 o
  24   4   0       44.81       44.26      8.43 o
  25   4   0       89.90       61.89     11.82 o
  26   4   0       14.34        3.99     15.58 o
  27   4   0       84.03       59.67     13.12 o
  28   4   0        0.13      -28.96     22.22 o
  29   4   0       84.91       64.76     25.29 o
  30   4   0        1.07       43.04     15.10 o
  31   4   0        5.97       17.86     12.97 o
  32   4   0       59.89       73.51     17.42 o
  33   4   0       19.58       23.29     27.40 o
   1   5   0       19.10       28.69     27.09 o
   2   5   0       15.47       29.87     17.71 o
   3   5   0       96.21       94.76     12.63 o
   4   5   0        9.57       38.22     26.12 o
   5   5   0        7.64       -0.33     22.06 o
   6   5   0       76.47       87.68     12.13 o
   7   5   0       74.39      100.51     10.37 o
   8   5   0      157.24      154.11     16.32 o
   9   5   0      109.69      188.60     22.89 o
  10   5   0      215.99      295.98     50.55 o
  11   5   0      887.17      617.64     46.38 o
  12   5   0        0.01        5.54      7.74 o
  13   5   0        7.77       20.87      8.86 o
  14   5   0       43.51       61.50     18.79 o
  15   5   0      184.49      152.88     19.89 o
  16   5   0        2.48       53.32     33.97 o
  17   5   0        2.65       13.19      9.62 o
  18   5   0      405.96      199.27     38.64 o
  19   5   0       43.51       60.53     20.49 o
  20   5   0       31.28       29.76     18.55 o
  21   5   0        6.03       15.15     23.76 o
  22   5   0       56.56       80.55     23.09 o
  23   5   0        7.24      -17.48     26.09 o
  24   5   0        3.60        3.88     18.02 o
  25   5   0        0.96        1.96     11.02 o
  26   5   0       40.34       41.52     17.23 o
  27   5   0        1.16       -8.94     14.22 o
  28   5   0        0.08       18.40     30.97 o
   0   6   0        3.03       37.10     10.21 o
   1   6   0        0.48        5.25      9.67 o
   2   6   0       61.09       35.50      9.94 o
   3   6   0       99.00      276.75     66.54 o
   4   6   0      436.70      497.74     53.22 o
   5   6   0       30.97       39.24      8.44 o
   6   6   0       29.06       27.05     11.63 o
   7   6   0       25.93       57.03     11.98 o
   8   6   0       62.00       48.14      8.34 o
   9   6   0       11.48       89.43     28.03 o
  10   6   0      167.44       86.06     12.29 o
  11   6   0        5.10       62.26     24.69 o
  12   6   0       62.91       79.82     26.83 o
  13   6   0       57.96       30.39      9.69 o
  14   6   0       12.75       61.33     31.70 o
  15   6   0       47.24      117.66     30.97 o
  16   6   0      109.34       73.41     16.35 o
  17   6   0       43.95       30.03     25.23 o
  18   6   0        2.49       36.24     22.89 o
  19   6   0       37.06       21.29     33.90 o
  20   6   0       12.22       -9.44     13.05 o
  21   6   0        7.90       32.40     34.87 o
   1   7   0        3.61       -1.63      6.55 o
   2   7   0        9.22        9.65      5.64 o
   3   7   0       14.28       10.18      5.77 o
   4   7   0        0.19        0.64      6.28 o
   5   7   0        0.78       97.43     52.59 o
   6   7   0       94.44       75.89     10.29 o
   7   7   0       60.61       43.45     10.74 o
 -40   1   1      151.54      218.85     23.30 o
 -39   1   1       32.60       35.89     43.98 o
 -38   1   1      106.15      100.49     13.50 o
 -37   1   1        5.23       18.63     10.43 o
 -36   1   1        4.78        4.89      9.00 o
 -35   1   1       41.93       81.66     28.69 o
 -34   1   1      172.40      151.53     24.16 o
 -33   1   1       89.76      139.16     15.40 o
 -32   1   1       37.08       94.84     19.69 o
 -31   1   1       49.97       86.77     43.32 o
 -30   1   1      961.35      967.27     54.49 o
 -29   1   1       50.20       86.63     20.35 o
 -28   1   1      437.35      461.80     22.40 o
 -27   1   1      783.78      716.26     28.68 o
 -26   1   1        5.30       46.06     24.05 o
 -25   1   1       93.07       68.69     10.98 o
 -24   1   1      147.67      143.44     10.64 o
 -23   1   1      197.98      194.39     12.97 o
 -22   1   1      166.57      155.43     11.05 o
 -21   1   1        0.56       15.22      5.88 o
 -20   1   1       26.38       26.70      6.54 o
 -19   1   1      598.20      552.05     26.41 o
 -18   1   1       10.20        9.12     10.48 o
 -17   1   1       48.42       50.58      7.01 o
 -16   1   1       57.50       76.10      9.05 o
 -15   1   1     7418.01     7634.29    224.19 o
 -14   1   1      106.93      174.21     13.36 o
 -13   1   1     6182.54     6534.23    195.12 o
 -12   1   1       64.29       58.85      9.01 o
 -11   1   1      679.02      669.48     21.07 o
 -10   1   1      541.76      532.71     17.36 o
  -9   1   1     1448.28     1495.91     43.47 o
  -8   1   1        0.29       -3.92      7.18 o
  -7   1   1     1170.44     1169.49     31.95 o
  -6   1   1     1179.59     1221.32     36.75 o
  -5   1   1     3047.87     2961.86     80.81 o
  -4   1   1      883.31      906.05     27.75 o
  -3   1   1     1590.76     1597.80     49.29 o
  -2   1   1     4594.50     4782.11    122.10 o
  -1   1   1    12132.12    12909.59    427.13 o
   0   1   1     1394.88     1385.32     31.38 o
   1   1   1      416.36      414.73     12.65 o
   2   1   1     6315.55     6328.13    171.45 o
   3   1   1      276.59      311.08     14.17 o
   4   1   1     1172.03     1098.23     28.99 o
   5   1   1      624.86      654.49     17.41 o
   6   1   1      724.63      691.51     19.21 o
   7   1   1      442.36      441.21     18.23 o
   8   1   1     1189.97     1259.53     40.04 o
   9   1   1        0.64        1.37      3.85 o
  10   1   1     1404.88     1342.31     63.96 o
  11   1   1       76.34       49.67      7.01 o
  12   1   1      858.06      869.13     35.45 o
  13   1   1      622.27      636.87     25.83 o
  14   1   1     6436.50     6637.80    222.44 o
  15   1   1      328.17      341.00     20.69 o
  16   1   1      558.76      758.66     30.41 o
  17   1   1      234.36      243.14     15.36 o
  18   1   1       86.14      115.40     10.59 o
  19   1   1       41.74       36.80      5.52 o
  20   1   1       49.14       62.47     10.83 o
  21   1   1        7.80       10.33      7.65 o
  22   1   1      526.97      433.71     27.18 o
  23   1   1      132.60      155.71     16.59 o
  24   1   1       61.05       52.41      8.17 o
  25   1   1       22.18       27.25      8.75 o
  26   1   1      539.06      456.68     28.65 o
  27   1   1      753.39      739.14     31.15 o
  28   1   1      298.12      314.04     21.46 o
  29   1   1      208.93      274.10     16.77 o
  30   1   1       23.02      -16.32     23.49 o
  31   1   1      354.23      351.68     31.88 o
  32   1   1       15.89       16.65     14.04 o
  33   1   1      138.09      186.00     16.00 o
  34   1   1       10.52        6.92     16.05 o
  35   1   1        6.58        4.59     16.61 o
  36   1   1       18.50        5.48     10.42 o
  37   1   1       86.21       93.41     15.51 o
  38   1   1       16.03       24.06     13.74 o
  39   1   1        0.79       13.47     17.11 o
 -38   2   1       31.27       22.96     11.64 o
 -37   2   1      101.31       76.07     18.16 o
 -36   2   1       18.10       44.72     16.46 o
 -35   2   1       27.35       55.58     11.03 o
 -34   2   1      216.79      255.72     30.54 o
 -33   2   1      283.96      330.96     21.93 o
 -32   2   1       34.01       96.90     24.80 o
 -31   2   1        6.27       15.60      8.32 o
 -30   2   1      115.55      152.14     12.92 o
 -29   2   1      114.89      131.84     20.58 o
 -28   2   1      130.08      123.27     15.52 o
 -27   2   1       57.51       56.58     20.67 o
 -26   2   1       12.25       -1.41     17.73 o
 -25   2   1       11.20       40.31     12.14 o
 -24   2   1       45.31       58.80      7.73 o
 -23   2   1       36.86       35.53     10.27 o
 -22   2   1       97.13       67.13     15.57 o
 -21   2   1       77.71       60.94      9.62 o
 -20   2   1       13.12       17.32      5.90 o
 -19   2   1      101.23      112.13     23.65 o
 -18   2   1       13.80        7.69      5.18 o
 -17   2   1      426.98      407.65     15.46 o
 -16   2   1     1629.71     1639.05     52.86 o
 -15   2   1      133.19      142.99      8.20 o
 -14   2   1       57.73       41.51      4.48 o
 -13   2   1      708.35      714.64     23.29 o
 -12   2   1     1331.15     1390.49     44.40 o
 -11   2   1       16.64       20.13      5.93 o
 -10   2   1       36.83       36.23     19.49 o
  -9   2   1      262.55      249.57     16.08 o
  -8   2   1       76.15       72.06      7.05 o
  -7   2   1       16.18       17.67      5.18 o
  -6   2   1       13.70       26.01     10.15 o
  -5   2   1       53.23       49.56      4.06 o
  -4   2   1     1164.11     1135.86     33.80 o
  -3   2   1       18.91       55.09      6.26 o
  -2   2   1       23.82       55.73     16.69 o
  -1   2   1      124.19      124.02      6.64 o
   0   2   1        0.39       22.80     12.53 o
   1   2   1     4380.60     4516.96    132.60 o
   2   2   1     1073.35     1103.14     36.74 o
   3   2   1      381.92      315.26     11.35 o
   4   2   1      373.99      390.99     13.23 o
   5   2   1     2060.48     1987.46     57.34 o
   6   2   1     1171.53     1189.45     34.84 o
   7   2   1       27.62       17.65      5.20 o
   8   2   1        4.05        4.82      3.10 o
   9   2   1      818.14      837.01     27.99 o
  10   2   1      322.45      332.48     13.11 o
  11   2   1      142.55      106.17      9.41 o
  12   2   1      405.56      451.09     20.34 o
  13   2   1     2903.88     3021.95     97.90 o
  14   2   1       61.98       76.66      6.25 o
  15   2   1       58.07       62.37     10.19 o
  16   2   1      640.49      708.65     26.73 o
  17   2   1     1482.39     1502.06     50.53 o
  18   2   1       36.86       31.73      6.02 o
  19   2   1        1.97       10.06      4.77 o
  20   2   1      267.47      300.22     14.73 o
  21   2   1      458.07      407.96     20.57 o
  22   2   1       42.95       50.15      9.38 o
  23   2   1        4.74        5.11      7.46 o
  24   2   1       90.39       74.80     17.30 o
  25   2   1        4.90       21.85     10.16 o
  26   2   1      861.40      762.26     31.55 o
  27   2   1       84.10       77.17     11.49 o
  28   2   1        9.16      -28.36     28.96 o
  29   2   1       77.38       93.40     18.40 o
  30   2   1      153.44       78.73     18.64 o
  31   2   1        7.76        0.26     13.13 o
  32   2   1      218.72      259.44     19.15 o
  33   2   1       66.09       92.06     12.20 o
  34   2   1      105.71      112.78     13.20 o
  35   2   1       85.82       89.38     17.51 o
  36   2   1       48.61       58.92     13.66 o
  37   2   1       73.53       61.86     13.64 o
 -36   3   1      230.77      271.05     38.14 o
 -35   3   1       23.69       31.58     16.12 o
 -34   3   1       82.63       40.38     14.50 o
 -33   3   1        1.32       -1.95      7.50 o
 -32   3   1        2.83      -14.11     10.28 o
 -31   3   1      312.41      312.74     28.67 o
 -30   3   1      467.80      422.76     30.08 o
 -29   3   1       26.04       23.16      8.80 o
 -28   3   1      810.55      762.55     40.35 o
 -27   3   1        8.65       33.62     13.33 o
 -26   3   1       22.20       34.74      8.73 o
 -25   3   1      217.71      190.43     18.47 o
 -24   3   1      387.31      463.72     34.14 o
 -23   3   1      535.57      527.03     45.95 o
 -22   3   1       10.00      -15.99     10.66 o
 -21   3   1      369.50      403.42     22.13 o
 -20   3   1      822.00      791.87     34.65 o
 -19   3   1      354.06      279.64     26.19 o
 -18   3   1        0.17        5.41      9.14 o
 -17   3   1      128.96      132.07     15.35 o
 -16   3   1      189.38       83.22     18.55 o
 -15   3   1      495.34      487.25     28.99 o
 -14   3   1      105.06      157.77     13.22 o
 -13   3   1     1309.59     1356.82     70.17 o
 -12   3   1      231.73      261.37     15.76 o
 -11   3   1        0.10        1.35      8.00 o
 -10   3   1       85.03       77.12      5.00 o
  -9   3   1      947.30      909.35     25.74 o
  -8   3   1     2362.56     2380.56     64.62 o
  -7   3   1      758.49      775.36     22.19 o
  -6   3   1       18.32       40.03      6.41 o
  -5   3   1     2599.41     2651.85     90.60 o
  -4   3   1     1611.36     1548.68     44.90 o
  -3   3   1      316.57      326.14     14.55 o
  -2   3   1     1509.10     1620.00     41.78 o
  -1   3   1      232.34      341.60     14.65 o
   0   3   1     1224.98     1161.68     30.11 o
   1   3   1      441.26      521.21     20.12 o
   2   3   1     1458.98     1595.62     75.85 o
   3   3   1      195.61      285.62     12.76 o
   4   3   1       23.27       39.24      5.05 o
   5   3   1        7.43       13.49      6.29 o
   6   3   1      259.74      275.17     19.17 o
   7   3   1      485.95      456.50     18.67 o
   8   3   1     1256.22     1381.59     41.11 o
   9   3   1      154.62      152.48      9.72 o
  10   3   1     1095.75     1071.49     35.06 o
  11   3   1     1147.14     1177.75     36.99 o
  12   3   1      246.82      177.17     11.72 o
  13   3   1      124.15       93.22      8.18 o
  14   3   1     1008.95      955.21     35.94 o
  15   3   1      662.44      538.29     22.35 o
  16   3   1      143.34      139.28     10.25 o
  17   3   1        9.02       10.84      5.21 o
  18   3   1      217.23      249.93     18.63 o
  19   3   1      131.49      157.54     20.57 o
  20   3   1        3.91       50.05     23.69 o
  22   3   1       63.33       40.80      7.09 o
  23   3   1       44.52       58.01     15.90 o
  24   3   1      187.13      190.43     15.20 o
  25   3   1      141.82      122.03     14.80 o
  26   3   1      276.06      281.70     22.26 o
  27   3   1        3.18       -4.38      7.45 o
  28   3   1        0.34       20.89      9.27 o
  29   3   1      189.74      150.34     19.21 o
  30   3   1      145.11      173.59     26.76 o
  31   3   1     1086.55      964.94     45.70 o
  32   3   1      130.31      168.77     24.12 o
  33   3   1       34.87       23.32     10.71 o
  34   3   1      136.14      142.46     40.41 o
  35   3   1       84.25       29.65     19.15 o
 -33   4   1      361.15      362.94     40.76 o
 -32   4   1       69.05       98.00     30.46 o
 -31   4   1       55.91       76.16     19.62 o
 -30   4   1       74.58      110.50     17.45 o
 -29   4   1      159.71       61.93     28.63 o
 -28   4   1       84.34       79.96     28.39 o
 -27   4   1        1.29        1.09     13.99 o
 -26   4   1       20.65        2.54     20.95 o
 -25   4   1        0.90       12.91      8.37 o
 -24   4   1       29.42        3.84     11.27 o
 -23   4   1      189.16      191.97     22.72 o
 -22   4   1        5.02       18.47     10.70 o
 -21   4   1        0.03       -2.37     12.82 o
 -20   4   1       48.37       35.77     11.04 o
 -19   4   1      352.09      374.78     27.75 o
 -18   4   1       11.47        4.83      7.05 o
 -17   4   1      221.89      233.56     16.37 o
 -16   4   1      778.64      855.93     43.53 o
 -15   4   1      212.18      250.28     20.65 o
 -14   4   1      377.44      406.07     21.22 o
 -13   4   1      782.60      876.36     43.77 o
 -12   4   1     2265.82     2275.69    134.11 o
 -11   4   1       15.49       28.64      8.29 o
 -10   4   1      233.47      294.47     13.53 o
  -9   4   1      398.76      444.40     16.18 o
  -8   4   1       27.50       30.83      6.10 o
  -7   4   1      350.80      384.55     15.57 o
  -6   4   1      116.82      220.93     11.54 o
  -5   4   1       17.57       43.44      8.95 o
  -4   4   1     1024.35     1109.10     39.11 o
  -3   4   1      172.82      131.16      9.29 o
  -2   4   1       66.06       74.48      9.59 o
  -1   4   1       15.17       19.10      6.16 o
   0   4   1      541.70      565.37     24.24 o
   1   4   1     1057.75     1171.13     36.14 o
   2   4   1      380.35      448.88     16.85 o
   3   4   1       65.90       76.58      8.47 o
   4   4   1      194.43      204.45     10.46 o
   5   4   1      850.13      983.34     34.55 o
   6   4   1      437.65      469.24     19.70 o
   7   4   1      308.46      336.03     21.68 o
   8   4   1       30.13       13.45     10.33 o
   9   4   1        7.92       -0.41     10.54 o
  10   4   1      207.49      272.95     16.18 o
  11   4   1      749.64      840.08     46.34 o
  12   4   1      279.34      206.60     23.62 o
  13   4   1      124.55      111.45     18.59 o
  14   4   1        7.26       19.28      8.67 o
  15   4   1        0.91        9.81     22.02 o
  16   4   1     1240.35     1236.17     67.88 o
  17   4   1     2684.18     3109.70    230.17 o
  18   4   1       19.08       11.68     13.48 o
  19   4   1      410.47      423.40     75.61 o
  20   4   1      368.96      234.91     35.70 o
  21   4   1      281.96      248.53     31.57 o
  22   4   1        7.86      -22.29     22.36 o
  23   4   1       10.68        2.67     12.54 o
  24   4   1      102.47      118.62     16.61 o
  25   4   1        9.16       26.37     12.88 o
  26   4   1      292.78      355.71     26.97 o
  27   4   1       19.04      -24.25     16.16 o
  28   4   1        0.03        8.23     14.21 o
  29   4   1        4.08       15.38     11.79 o
  30   4   1        3.62       16.53     29.70 o
  31   4   1       20.70        0.85     12.95 o
  32   4   1       80.59       93.86     18.06 o
 -28   5   1      107.10       90.57     16.22 o
 -27   5   1      175.46       87.62     37.82 o
 -26   5   1      183.28      245.89     40.67 o
 -25   5   1      133.02      119.28     26.53 o
 -24   5   1      160.06      214.17     20.37 o
 -23   5   1      240.64      238.22     61.76 o
 -22   5   1      161.62      231.16     90.86 o
 -21   5   1      317.17      338.35     37.77 o
 -20   5   1      247.04      330.42     28.70 o
 -19   5   1      806.98      843.52     67.40 o
 -18   5   1      111.73      211.42     31.77 o
 -17   5   1     1568.28     1651.22    162.47 o
 -16   5   1        6.55       25.61     16.87 o
 -15   5   1      141.08      218.90     24.05 o
 -14   5   1      129.86      206.56     20.94 o
 -13   5   1       63.09       96.75     26.76 o
 -12   5   1        1.69       79.08     16.35 o
 -11   5   1     1308.06     1383.63     56.02 o
 -10   5   1      618.15      813.31     40.11 o
  -9   5   1      946.56     1075.31     50.81 o
  -8   5   1      198.78      166.22     15.92 o
  -7   5   1      435.72      465.08     26.66 o
  -6   5   1      295.20      309.17     22.91 o
  -5   5   1      255.14      259.97     16.63 o
  -4   5   1      391.87      428.42     36.91 o
  -3   5   1      311.00      335.27     16.83 o
  -2   5   1      195.49      247.26     17.16 o
  -1   5   1      152.94      202.45     11.32 o
   0   5   1      177.82      192.23     13.83 o
   1   5   1      107.54      152.45     10.00 o
   2   5   1      171.37      186.27     12.75 o
   3   5   1      152.11      138.12     15.03 o
   4   5   1       91.34      110.15     15.78 o
   5   5   1        5.52      159.34     37.90 o
   6   5   1      570.00      695.62     40.26 o
   7   5   1      486.26      450.47     39.91 o
   8   5   1      431.32      457.91     23.01 o
   9   5   1      211.17      169.27     18.87 o
  10   5   1     2030.96     1815.95    181.96 o
  11   5   1      338.92      425.84     52.55 o
  12   5   1      540.50      363.04     35.24 o
  13   5   1       72.14      105.44     34.70 o
  14   5   1       13.11        3.40     16.62 o
  15   5   1      267.43      378.94     36.29 o
  16   5   1      238.45      227.90     45.91 o
  17   5   1      321.42      495.92     61.13 o
  18   5   1      624.24      591.62     82.82 o
  19   5   1       29.40       28.43     18.89 o
  21   5   1        0.17       46.65     18.75 o
  22   5   1      160.61      123.26     26.43 o
  23   5   1       20.92        8.35     16.65 o
  24   5   1       12.57       78.55     28.50 o
  25   5   1      238.07      248.13     31.55 o
  26   5   1      305.02      290.08     28.29 o
  27   5   1      274.01      340.84     32.33 o
 -20   6   1      270.22      102.13     40.11 o
 -19   6   1      157.45       91.39     60.66 o
 -18   6   1      108.21      121.39     29.68 o
 -17   6   1      106.70       78.84     50.45 o
 -16   6   1        0.93      -10.47     36.87 o
 -15   6   1       93.76      268.41     84.95 o
 -14   6   1      134.43      179.69     91.16 o
 -13   6   1      167.41      185.41     35.40 o
 -12   6   1       34.00       40.62     20.12 o
 -11   6   1       34.87       30.26     31.67 o
 -10   6   1       26.79       53.43      9.48 o
  -9   6   1       63.48       40.10     18.05 o
  -8   6   1       24.86       32.15     12.10 o
  -7   6   1        8.79        1.94     30.90 o
  -6   6   1        2.88        2.69      9.65 o
  -5   6   1        6.83       29.20     14.62 o
  -4   6   1        0.18       33.55     11.26 o
  -3   6   1       94.74      105.36     14.03 o
  -2   6   1      110.22       80.01      8.35 o
  -1   6   1      132.03      103.15     24.38 o
   0   6   1       27.85       11.45     20.20 o
   1   6   1      438.36      301.79     25.57 o
   2   6   1      521.29      454.03     44.29 o
   3   6   1      278.82      234.07     19.16 o
   5   6   1      143.47      100.31     19.25 o
   6   6   1      244.78      206.91     18.57 o
   7   6   1        1.37       17.71      8.49 o
   8   6   1        0.04       -2.41      8.10 o
   9   6   1      181.20      173.72     18.09 o
  10   6   1       18.79       44.88     16.32 o
  11   6   1       30.44       42.38     33.90 o
  12   6   1        2.99       66.44     18.59 o
  13   6   1       62.12        0.13     23.56 o
  14   6   1       21.93       24.96     22.62 o
  15   6   1        0.04      -25.83     19.89 o
  16   6   1      136.07       86.69     29.36 o
  17   6   1      266.10      310.66     47.05 o
  18   6   1       61.94       39.17     22.96 o
  19   6   1       25.74      -10.41     23.82 o
  20   6   1      126.24       41.32     23.79 o
  -5   7   1      454.55      405.29     47.85 o
  -4   7   1       41.76       66.17     36.80 o
  -3   7   1        0.34       11.35      8.56 o
  -2   7   1       13.82       83.09     33.43 o
  -1   7   1        8.80       20.89     22.16 o
   0   7   1       36.88       49.16     14.08 o
   1   7   1       28.31        4.20     28.10 o
   2   7   1        1.36       11.39     13.58 o
   3   7   1       12.06       -3.87      7.54 o
   4   7   1       30.87       27.93     31.80 o
   5   7   1        1.89       21.69      9.81 o
 -40   0   2        6.30       28.18     15.90 o
 -39   0   2       70.25       41.98     36.24 o
 -38   0   2      137.24      108.28     34.87 o
 -37   0   2      255.63      235.30     27.67 o
 -36   0   2      286.31      348.58     74.48 o
 -35   0   2      383.36      408.43     36.15 o
 -34   0   2       90.68      142.39     46.11 o
 -33   0   2      561.79      647.86     41.88 o
 -32   0   2        9.30       66.65     29.39 o
 -31   0   2        4.79        0.65     12.35 o
 -30   0   2      333.88      289.58     40.55 o
 -29   0   2      919.92      864.05     59.44 o
 -28   0   2    12620.01    13736.21    610.01 o
 -27   0   2        0.11      352.76     85.95 o
 -26   0   2      574.97      580.86     36.24 o
 -25   0   2      301.23      309.20     22.97 o
 -24   0   2        9.27       -7.75     14.99 o
 -23   0   2        0.12       26.53     16.93 o
 -22   0   2      514.78      532.19     29.40 o
 -21   0   2       13.70       11.97     12.47 o
 -20   0   2      111.71      107.77     10.68 o
 -19   0   2      545.09      525.77     32.70 o
 -18   0   2     2160.55     2007.12     84.57 o
 -17   0   2     1805.59     1924.20     86.57 o
 -16   0   2     4075.89     3972.67    176.18 o
 -15   0   2       37.34       46.05      9.37 o
 -14   0   2      218.02      130.81     12.12 o
 -13   0   2     2589.58     2394.77    101.56 o
 -12   0   2     2717.67     2585.11    113.91 o
 -11   0   2       63.66       62.77     20.52 o
 -10   0   2        0.44       19.85     10.89 o
  -9   0   2     1921.01     1874.05    115.53 o
  -8   0   2      734.11      794.87     75.70 o
  -7   0   2      458.64      474.62     20.20 o
  -6   0   2      395.97      419.21     16.80 o
  -5   0   2    11136.95    11137.91    385.31 o
  -4   0   2        2.06        8.91      5.74 o
  -3   0   2     3639.49     3799.97    122.54 o
  -2   0   2       52.57       82.66      6.27 o
  -1   0   2     9818.92     9823.44    321.68 o
   0   0   2    11556.10    11161.70    390.07 o
   1   0   2    64608.63    63750.20   2262.95 o
   2   0   2      114.43      179.65     23.02 o
   3   0   2     9192.11     8749.40    291.52 o
   4   0   2     1973.01     1850.65     56.33 o
   5   0   2      178.96      176.58     10.06 o
   6   0   2     3146.75     2809.20    110.67 o
   7   0   2     9680.99     9177.23    373.46 o
   8   0   2      170.10      205.35     23.02 o
   9   0   2       45.47       46.55      7.33 o
  10   0   2        0.14        7.57      5.52 o
  11   0   2      566.37      549.32     27.05 o
  12   0   2      119.59      155.88     34.60 o
  13   0   2     3109.31     3227.90    153.62 o
  14   0   2     2590.39     2720.65    126.51 o
  15   0   2       64.29       91.01     12.88 o
  16   0   2      273.72      267.36     16.27 o
  17   0   2      680.38      545.99     41.24 o
  18   0   2      107.30       88.44     10.81 o
  19   0   2      300.91      263.84     19.99 o
  20   0   2      519.36      551.31     52.02 o
  21   0   2      365.99      458.34     50.09 o
  22   0   2      845.30      806.59     42.54 o
  23   0   2     1107.75     1112.55     58.27 o
  24   0   2      860.31      929.05     46.40 o
  25   0   2      360.28      301.14     68.30 o
  26   0   2     1967.49     1896.15     95.43 o
  27   0   2     1044.34     1045.16     62.87 o
  28   0   2      929.45     1072.12    102.64 o
  29   0   2      725.32      661.75     41.12 o
  30   0   2      552.54      470.83     35.52 o
  31   0   2      290.94      252.53     38.77 o
  32   0   2       42.88       58.61     13.56 o
  33   0   2      118.15      109.98     23.02 o
  34   0   2       12.44       32.78     17.42 o
  35   0   2      208.96      214.58     28.75 o
  36   0   2      510.19      554.51     47.68 o
  37   0   2       52.98       19.34     23.19 o
  38   0   2      253.25      258.74     30.75 o
 -39   1   2      131.63      131.62     17.43 o
 -38   1   2      195.14      245.13     22.81 o
 -37   1   2      165.41      203.83     18.08 o
 -36   1   2       68.90      126.49     48.52 o
 -35   1   2        8.29      -20.10     14.16 o
 -34   1   2        5.03       49.53     13.05 o
 -33   1   2      212.50      219.85     16.05 o
 -32   1   2       98.12      128.89     17.96 o
 -31   1   2      546.32      574.16     36.01 o
 -30   1   2       88.06      127.27     17.67 o
 -29   1   2     1222.90     1254.36     41.84 o
 -28   1   2       13.27       44.11     17.54 o
 -27   1   2      331.68      384.85     30.53 o
 -26   1   2      907.88      910.14     46.44 o
 -25   1   2      445.73      476.55     21.96 o
 -24   1   2      255.95      217.77     14.55 o
 -23   1   2      908.02      921.30     39.90 o
 -22   1   2      858.77      862.51     36.90 o
 -21   1   2      162.94      184.37     18.37 o
 -20   1   2      676.65      598.47     25.92 o
 -19   1   2      636.16      486.81     46.16 o
 -18   1   2     1475.88     1361.08     45.56 o
 -17   1   2     1430.89     1412.61     49.60 o
 -16   1   2       33.11       32.66      7.15 o
 -15   1   2       52.50       60.00      6.69 o
 -14   1   2       20.32       63.61     11.54 o
 -13   1   2      243.00      263.78     13.99 o
 -12   1   2      258.68      256.64     12.89 o
 -11   1   2     1446.79     1438.48     47.41 o
 -10   1   2      105.71      126.29      9.45 o
  -9   1   2       78.54       74.53      7.19 o
  -8   1   2      780.17      641.91     21.25 o
  -7   1   2     2537.75     2430.97     65.78 o
  -6   1   2      117.93      144.84     12.87 o
  -5   1   2        0.28       21.46      6.14 o
  -4   1   2    14781.36    15304.56    431.71 o
  -3   1   2     8294.13     7981.38    223.42 o
  -2   1   2    31989.03    30816.97    754.61 o
  -1   1   2     1266.40     1456.95     36.98 o
   0   1   2     8612.70     8653.59    211.74 o
   1   1   2     7278.86     7266.92    187.86 o
   2   1   2        0.06       26.90      3.85 o
   3   1   2      252.85      263.43     10.20 o
   4   1   2     2166.25     2119.52     59.98 o
   5   1   2     1079.27     1068.23     30.71 o
   6   1   2      688.41      741.57     20.13 o
   7   1   2      356.86      340.38     12.75 o
   8   1   2      819.40      768.65     23.75 o
   9   1   2     1278.39     1259.01     37.62 o
  10   1   2       91.45       93.57      7.20 o
  11   1   2     1968.72     1996.46     65.43 o
  12   1   2     4690.29     4574.07    143.31 o
  13   1   2      962.06      855.51     34.94 o
  14   1   2      415.95      383.16     15.45 o
  15   1   2        0.90       24.19      7.92 o
  16   1   2      907.96      978.79     55.66 o
  17   1   2     1262.72     1400.13     47.73 o
  18   1   2       17.86       44.35     11.20 o
  19   1   2      428.21      460.54     27.37 o
  20   1   2      366.89      362.15     20.95 o
  21   1   2     1278.07     1292.41     45.26 o
  22   1   2        4.21        8.13     10.50 o
  23   1   2        2.22       11.65      8.11 o
  24   1   2       81.17       87.59     15.94 o
  25   1   2      977.08      934.09     34.58 o
  26   1   2      360.26      340.68     44.54 o
  27   1   2     3987.75     3786.29    130.59 o
  28   1   2       14.16       17.27     16.22 o
  29   1   2      236.83      224.70     22.32 o
  30   1   2      577.25      553.23     28.48 o
  31   1   2      189.65      209.48     17.98 o
  32   1   2      313.37      325.37     25.71 o
  33   1   2       16.07       14.48      9.15 o
  34   1   2      338.48      350.39     23.43 o
  35   1   2      334.66      375.15     22.41 o
  36   1   2      276.46      352.61     25.72 o
  37   1   2       75.43       89.08     14.11 o
 -38   2   2      168.20      167.93     17.59 o
 -37   2   2      356.54      420.05     24.09 o
 -36   2   2       72.03      102.65     14.34 o
 -35   2   2       27.81       16.01     13.66 o
 -34   2   2       96.27      103.33     24.44 o
 -33   2   2      551.25      578.31     37.57 o
 -32   2   2      262.66      313.10     22.18 o
 -31   2   2       78.19       93.23     16.79 o
 -30   2   2        1.56       -4.98      8.48 o
 -29   2   2      431.52      420.61     23.13 o
 -28   2   2     1197.25     1040.60     37.72 o
 -27   2   2       94.45      202.22     32.69 o
 -26   2   2       61.48       61.32      9.28 o
 -25   2   2        7.16       12.24     10.53 o
 -24   2   2        0.96        8.74      7.62 o
 -23   2   2       77.87       71.51      9.97 o
 -22   2   2      530.49      605.63     24.95 o
 -21   2   2      250.82      187.70     19.08 o
 -20   2   2       14.46       28.07      8.46 o
 -19   2   2      101.12      120.99     10.57 o
 -18   2   2      395.08      394.54     19.21 o
 -17   2   2      688.10      634.97     30.27 o
 -16   2   2      501.41      498.00     20.15 o
 -15   2   2     1021.17     1122.05     38.18 o
 -14   2   2     1412.13     1333.49     46.14 o
 -13   2   2     5018.43     4924.79    156.77 o
 -12   2   2     1380.42     1322.93     42.02 o
 -11   2   2        0.94       11.19      6.68 o
 -10   2   2     1242.27     1178.90     47.43 o
  -9   2   2       27.01       22.44      6.72 o
  -8   2   2      167.41      171.93      8.04 o
  -7   2   2      721.49      694.57     22.01 o
  -6   2   2        0.05       -9.98     11.28 o
  -5   2   2       31.69       13.81      3.76 o
  -4   2   2      110.36      112.14      6.11 o
  -3   2   2      289.15      292.41     13.87 o
  -2   2   2      556.98      533.64     23.76 o
  -1   2   2       11.72       11.97      5.64 o
   0   2   2      194.33      224.70     13.47 o
   1   2   2     5588.62     5742.55    147.24 o
   2   2   2     1819.67     1762.08     50.01 o
   3   2   2      614.71      574.58     21.38 o
   4   2   2       20.74       15.91      5.01 o
   5   2   2      419.33      383.99     18.31 o
   6   2   2     2218.41     2057.42     61.71 o
   7   2   2       45.97       26.91      5.21 o
   8   2   2      160.36      132.25      8.48 o
   9   2   2      408.04      337.43     13.88 o
  10   2   2      878.54      870.60     30.75 o
  11   2   2       88.70       87.04      6.98 o
  12   2   2     1121.73     1110.33     35.36 o
  13   2   2      361.37      378.28     17.66 o
  14   2   2      600.98      557.89     19.45 o
  15   2   2       19.51       11.61      6.18 o
  16   2   2      324.47      318.40     22.24 o
  17   2   2      427.09      375.46     18.89 o
  18   2   2      326.63      287.48     20.52 o
  19   2   2      118.42       95.73      7.30 o
  20   2   2      141.37      120.73     11.43 o
  21   2   2      642.53      472.50     33.96 o
  22   2   2     1623.25     1541.10     49.95 o
  23   2   2      124.21       92.40     10.65 o
  24   2   2       84.68       84.07      9.79 o
  25   2   2      478.86      488.99     23.36 o
  26   2   2        2.40       -1.83     11.39 o
  27   2   2      302.66      358.96     21.63 o
  28   2   2      265.70      309.49     20.45 o
  29   2   2        2.23       -2.04      8.74 o
  30   2   2      147.67      140.55     13.14 o
  31   2   2       62.67       71.58     13.76 o
  32   2   2       42.76       58.05     12.39 o
  33   2   2       35.42      119.87     33.90 o
  34   2   2       28.25       29.02     10.23 o
  35   2   2       14.24       13.28      9.45 o
  36   2   2       14.19       16.41     15.53 o
 -36   3   2       13.48       48.59     17.70 o
 -35   3   2        2.27       31.07     10.79 o
 -34   3   2        3.66       53.79     15.65 o
 -33   3   2        5.85       23.48     16.53 o
 -32   3   2        1.03       -8.97     10.02 o
 -31   3   2       34.05       -0.83     14.65 o
 -30   3   2       27.46       34.38     12.39 o
 -29   3   2       72.36       67.07     17.60 o
 -28   3   2       26.27        2.77     19.26 o
 -27   3   2        1.71       -3.29     19.05 o
 -26   3   2      244.18      207.49     41.85 o
 -25   3   2      168.48      101.50     13.36 o
 -24   3   2       53.59       62.51     10.67 o
 -23   3   2      343.18      303.03     30.42 o
 -22   3   2      320.92      218.01     20.32 o
 -21   3   2       29.99       17.42      6.27 o
 -20   3   2       15.11        9.56     16.81 o
 -19   3   2       45.50       60.87     14.06 o
 -18   3   2     1295.32     1282.28     54.94 o
 -17   3   2     1140.38     1211.68     50.16 o
 -16   3   2      144.67      137.12     13.23 o
 -15   3   2       47.62       40.55      7.53 o
 -14   3   2      507.18      531.76     29.58 o
 -13   3   2      334.17      317.42     16.18 o
 -12   3   2        3.98       14.10      3.95 o
 -11   3   2      510.66      547.23     16.97 o
 -10   3   2       18.82       19.18      4.04 o
  -9   3   2       62.29       72.25      6.42 o
  -8   3   2       13.26       16.56      8.16 o
  -7   3   2      503.26      502.12     15.62 o
  -6   3   2      133.26      166.05      7.27 o
  -5   3   2       24.62       22.02      4.19 o
  -4   3   2      279.01      209.91      9.56 o
  -3   3   2      967.15      991.14     30.64 o
  -2   3   2     1331.99     1365.23     39.50 o
  -1   3   2       19.45       34.87      8.49 o
   0   3   2        8.20        7.73      5.14 o
   1   3   2      891.00      926.42     29.75 o
   2   3   2      808.05      846.48     26.75 o
   3   3   2      180.95      172.44      9.38 o
   4   3   2       36.31       60.39      7.15 o
   5   3   2       87.51      113.41      8.34 o
   6   3   2        0.03        8.44      5.97 o
   7   3   2       48.14       23.03      5.97 o
   8   3   2        8.91       34.81      9.07 o
   9   3   2      369.00      365.10     49.89 o
  10   3   2       28.14       27.64      5.84 o
  11   3   2     2739.55     2732.96     87.39 o
  12   3   2     2956.85     3214.81    152.78 o
  13   3   2        3.97       16.89      6.65 o
  14   3   2      328.78      272.45     12.26 o
  15   3   2      704.50      657.73     31.12 o
  16   3   2      128.54      160.30      9.74 o
  17   3   2      392.89      418.52     20.02 o
  19   3   2       41.87       24.73      8.18 o
  20   3   2      132.38      118.99     15.48 o
  21   3   2      420.97      415.93     70.24 o
  22   3   2        0.45        2.95      8.44 o
  23   3   2       14.02       11.01     16.95 o
  24   3   2        0.11       29.59     17.17 o
  25   3   2       11.90       29.03     13.90 o
  26   3   2      117.30       88.76     22.02 o
  27   3   2      151.87      169.19     25.63 o
  28   3   2       37.80       29.83     23.29 o
  29   3   2        8.92       -1.20     12.88 o
  30   3   2      172.44      148.27     20.72 o
  31   3   2      255.48      184.88     21.21 o
  32   3   2       59.25      112.25     23.62 o
  33   3   2       64.52       82.69     17.30 o
  34   3   2       56.05       88.49     23.49 o
 -32   4   2      339.34      247.17     22.46 o
 -31   4   2       69.02       75.23     23.96 o
 -30   4   2        1.64       -6.24     53.92 o
 -29   4   2       12.39        9.69     27.17 o
 -28   4   2        1.06       20.64     21.74 o
 -27   4   2        0.53       41.88     27.64 o
 -26   4   2       49.91       67.57     35.41 o
 -25   4   2       18.34       27.92     33.56 o
 -24   4   2        3.65        0.88      5.94 o
 -23   4   2       75.31       66.52     24.26 o
 -22   4   2       87.24       81.55     14.91 o
 -21   4   2       19.31       28.26      6.91 o
 -20   4   2        7.17       14.84      7.91 o
 -19   4   2       38.52       23.42      8.48 o
 -18   4   2        8.63       15.35      7.71 o
 -17   4   2       77.24      141.28     15.46 o
 -16   4   2      322.61      323.28     21.40 o
 -15   4   2      741.68      739.12     38.44 o
 -14   4   2      163.20      210.88     16.48 o
 -13   4   2     1786.79     2068.75     76.61 o
 -12   4   2     1089.35     1260.76     51.05 o
 -11   4   2      936.05      966.72     34.65 o
 -10   4   2       37.33       67.26      8.32 o
  -9   4   2      111.31      155.76      9.17 o
  -8   4   2        2.06       -6.31      6.24 o
  -7   4   2        0.26       -0.64      7.83 o
  -6   4   2        1.19       14.21      7.56 o
  -5   4   2       12.73       20.10      6.66 o
  -4   4   2       51.41       69.02      9.66 o
  -3   4   2     1207.69     1125.37     39.78 o
  -2   4   2        1.78       72.51      8.05 o
  -1   4   2        0.01       10.84     11.39 o
   0   4   2       52.52       92.52     18.49 o
   1   4   2       27.67       41.07     16.45 o
   2   4   2        9.23       31.28      9.48 o
   3   4   2       22.04       36.23     13.81 o
   4   4   2      166.58      129.55     11.12 o
   5   4   2       12.42       16.10      9.29 o
   6   4   2        7.28       26.99      7.73 o
   7   4   2       82.74       65.68      9.93 o
   8   4   2      174.02      221.86     14.38 o
   9   4   2        3.01       19.49      8.97 o
  10   4   2       56.70       82.91     14.77 o
  11   4   2      314.34      277.81     18.89 o
  12   4   2      299.05      246.91     16.70 o
  13   4   2      245.18      178.99     26.76 o
  14   4   2      425.43      392.00     31.13 o
  15   4   2      103.14      152.22     28.76 o
  16   4   2      797.17     1004.53     60.23 o
  17   4   2      126.15      151.29     27.23 o
  18   4   2      536.00      512.93     58.86 o
  19   4   2      103.01      115.12     22.29 o
  20   4   2       97.21       73.81     20.29 o
  21   4   2        0.15        6.47     20.89 o
  22   4   2       94.07      138.54     26.89 o
  24   4   2        3.37      -21.60     14.40 o
  25   4   2        2.44        7.64     10.73 o
  26   4   2       86.51       50.21     14.39 o
  27   4   2      119.25      140.27     19.26 o
  28   4   2        5.93       24.73     12.42 o
  29   4   2        9.40       -0.24     13.38 o
  30   4   2      151.06      161.79     17.58 o
  31   4   2        5.77       14.41     13.99 o
 -28   5   2       57.17       86.47     35.12 o
 -27   5   2       91.22       26.30     31.52 o
 -26   5   2        0.07        3.23     15.77 o
 -25   5   2        2.28       75.34     13.65 o
 -24   5   2        7.69       14.93     11.13 o
 -23   5   2       19.92       68.83     12.56 o
 -22   5   2       40.09       60.38     22.30 o
 -21   5   2       68.41       60.00     15.42 o
 -20   5   2        4.33       45.71     19.89 o
 -19   5   2      250.36      221.34     27.38 o
 -18   5   2      251.42      211.55     20.50 o
 -17   5   2      257.41      289.17     20.34 o
 -16   5   2        5.37       20.12     10.53 o
 -15   5   2        6.85       17.25      7.81 o
 -14   5   2       60.81       65.96     23.46 o
 -13   5   2      112.52      156.78     12.27 o
 -12   5   2       24.74        6.86     16.13 o
 -11   5   2        6.40       54.05     30.69 o
 -10   5   2      445.72      473.98     20.65 o
  -9   5   2        0.20       33.92     13.65 o
  -8   5   2       36.07       32.34     24.75 o
  -7   5   2      108.42      149.59     33.90 o
  -6   5   2       14.99       29.66     12.15 o
  -5   5   2        0.65       11.58     12.07 o
  -4   5   2       19.88       40.54     14.21 o
  -3   5   2        2.15       37.01     12.08 o
  -2   5   2       49.36       46.55     14.89 o
  -1   5   2       33.77       44.61      5.48 o
   0   5   2       28.96       21.20      7.12 o
   1   5   2       88.62      110.37     14.56 o
   2   5   2       85.95       80.76     10.08 o
   3   5   2       82.14       83.39      9.81 o
   4   5   2        0.69       20.37     14.86 o
   5   5   2       15.54       14.17      8.28 o
   6   5   2       78.28       88.91     11.13 o
   7   5   2      101.95      110.49     12.50 o
   8   5   2       28.23       39.60     11.31 o
   9   5   2        2.98       56.16     14.51 o
  10   5   2      215.16      169.22     18.66 o
  11   5   2      606.05      514.00     29.81 o
  12   5   2      306.11      290.53     35.74 o
  13   5   2       26.44       43.65     26.36 o
  14   5   2        2.48        8.38      8.88 o
  15   5   2        1.52       36.78     12.11 o
  16   5   2       63.74       29.90     30.57 o
  17   5   2       55.79       42.71     19.75 o
  18   5   2        0.00       20.15     18.22 o
  19   5   2       90.04      119.72     24.69 o
  20   5   2        0.40       -7.87     21.22 o
  21   5   2        4.17       32.50     22.62 o
  22   5   2        1.26       -1.91     25.26 o
  23   5   2        0.02       27.69     26.93 o
  24   5   2        1.94        0.72     13.01 o
  25   5   2        2.79       76.88     35.84 o
  26   5   2        4.29       61.60     24.39 o
 -20   6   2      128.39      383.73    127.27 o
 -19   6   2       88.18       81.51     22.62 o
 -18   6   2      143.80      426.44    109.05 o
 -17   6   2        0.73        9.50     18.30 o
 -16   6   2       13.84       46.46     31.18 o
 -15   6   2       10.48       98.44     80.08 o
 -14   6   2       17.24       19.04     12.56 o
 -13   6   2       13.51       45.09     29.95 o
 -12   6   2       64.31      103.27     40.31 o
 -11   6   2       93.44      100.24     34.30 o
 -10   6   2        0.00       18.74     46.88 o
  -9   6   2        9.97        2.96     23.16 o
  -8   6   2       99.99      105.12     33.96 o
  -7   6   2        0.24       -5.33     11.68 o
  -6   6   2        0.05       26.11     28.74 o
  -5   6   2       32.66       58.99     31.36 o
  -4   6   2        0.01       36.15     27.53 o
  -3   6   2      280.32      158.11     29.46 o
  -2   6   2        0.50       30.21     11.67 o
  -1   6   2        7.31        3.33     10.71 o
   0   6   2       19.65      -18.75     13.09 o
   1   6   2       34.30       33.67      8.86 o
   2   6   2       11.58       -1.67     10.46 o
   3   6   2       10.92       -8.38      7.53 o
   4   6   2      179.49      134.55     21.74 o
   5   6   2       91.09       85.29     13.30 o
   6   6   2      102.71      135.66     17.31 o
   7   6   2        6.98       34.08     52.49 o
   8   6   2       13.13       48.77     16.42 o
   9   6   2      322.64      237.55     34.57 o
  10   6   2      348.38      313.18     24.56 o
  11   6   2      187.81      289.63     73.61 o
  12   6   2        0.39       -2.60     24.56 o
  13   6   2       20.13      -31.43     33.70 o
  14   6   2        8.22       74.01     28.36 o
  15   6   2       68.63      133.67     45.38 o
  16   6   2       19.48       44.85     30.70 o
  18   6   2      101.40      127.60     32.50 o
 -38   1   3       30.53       56.79     13.14 o
 -37   1   3       18.92       34.83     28.91 o
 -36   1   3       25.09       12.72      9.82 o
 -35   1   3      132.61      183.96     15.45 o
 -34   1   3      120.74      135.01     19.61 o
 -33   1   3      296.93      292.65     24.99 o
 -32   1   3        0.06       -1.02      7.04 o
 -31   1   3      218.05      134.14     17.08 o
 -30   1   3      277.06      256.89     16.47 o
 -29   1   3      363.56      366.75     18.54 o
 -28   1   3        8.43       21.66      7.57 o
 -27   1   3       73.63       55.70      8.62 o
 -26   1   3       69.57       80.04     11.67 o
 -25   1   3      229.03      234.69     16.78 o
 -24   1   3       23.35       54.11     24.71 o
 -23   1   3        0.42        8.36     10.73 o
 -22   1   3      181.23      165.52     14.83 o
 -21   1   3       55.06       71.65     11.48 o
 -20   1   3      438.76      441.06     21.90 o
 -19   1   3       55.45       86.96      8.43 o
 -18   1   3      116.03       98.72     13.50 o
 -17   1   3       72.04       46.59      8.84 o
 -16   1   3      173.41      166.97     16.12 o
 -15   1   3      792.90      754.68     34.94 o
 -14   1   3     2908.06     3067.65     96.64 o
 -13   1   3      730.85      725.12     26.72 o
 -12   1   3        0.25       16.52      5.21 o
 -11   1   3      459.83      439.77     16.58 o
 -10   1   3      212.75      198.94      9.54 o
  -9   1   3       55.68       35.32      6.30 o
  -8   1   3      560.01      539.97     17.54 o
  -7   1   3      451.69      450.83     17.65 o
  -6   1   3     1891.25     1865.00     53.89 o
  -5   1   3      570.22      595.33     16.76 o
  -4   1   3      764.26      760.73     19.19 o
  -3   1   3      358.26      366.54     10.60 o
  -2   1   3     2881.78     2977.24     72.44 o
  -1   1   3     3480.45     3705.74     89.02 o
   0   1   3      311.06      372.01      9.49 o
   1   1   3      269.87      253.51      7.08 o
   2   1   3        6.01       14.68      3.94 o
   3   1   3      119.65      105.74      4.50 o
   4   1   3        7.71       22.65      3.17 o
   5   1   3       26.79       33.06      3.13 o
   6   1   3       62.90       63.82      5.39 o
   7   1   3       30.37       46.92      8.08 o
   8   1   3       97.03       93.07      6.25 o
   9   1   3      416.73      474.19     14.97 o
  10   1   3      434.16      389.92     13.75 o
  11   1   3      148.71      194.05      9.98 o
  12   1   3       56.52       63.13      7.09 o
  13   1   3      603.17      634.58     22.06 o
  14   1   3     1035.62      947.95     35.51 o
  15   1   3      594.27      599.72     27.42 o
  16   1   3      235.14      232.45     20.62 o
  17   1   3      244.85      246.53     15.05 o
  18   1   3      271.35      245.34     13.52 o
  19   1   3        1.48       15.15      7.13 o
  20   1   3       29.14       13.06      9.76 o
  21   1   3      253.57      255.73     12.93 o
  22   1   3       54.89       40.94     11.80 o
  23   1   3       37.37       50.78      8.66 o
  24   1   3       17.00       24.49     10.71 o
  25   1   3       42.58       24.95      8.48 o
  26   1   3       98.66       73.08     12.52 o
  27   1   3       26.38       24.42      6.75 o
  28   1   3      303.47      297.13     15.86 o
  29   1   3       28.70       47.66     16.73 o
  30   1   3       31.75       33.30     11.67 o
  31   1   3        0.19       -5.69      7.60 o
  32   1   3       17.84       58.39     32.70 o
  33   1   3       53.71       67.81     13.43 o
  34   1   3        1.78        9.12     12.67 o
  35   1   3        0.67      -14.62      9.75 o
  36   1   3       39.06       25.46     10.15 o
 -37   2   3        0.18        7.72     15.78 o
 -36   2   3       14.51       47.77     18.16 o
 -35   2   3       29.84      -11.48     12.76 o
 -34   2   3      188.01      164.44     29.05 o
 -33   2   3      156.92      225.33     30.80 o
 -32   2   3      542.13      548.83     45.45 o
 -31   2   3       16.37       48.22     14.00 o
 -30   2   3       13.80       33.90     17.08 o
 -29   2   3        1.80       12.11     12.42 o
 -28   2   3        3.53        5.59      8.11 o
 -27   2   3      664.87      640.06     29.23 o
 -26   2   3       38.55       84.80     23.75 o
 -25   2   3       79.98       85.03     20.40 o
 -24   2   3       93.70       98.60     10.20 o
 -23   2   3      219.25      178.69     15.08 o
 -22   2   3       58.80       84.89     11.69 o
 -21   2   3       10.70       -1.16      6.94 o
 -20   2   3       14.06       32.43     15.08 o
 -19   2   3      104.85       75.50     16.16 o
 -18   2   3      133.77      161.11     10.99 o
 -17   2   3       15.75       14.93      9.37 o
 -16   2   3      882.25      968.19     33.26 o
 -15   2   3     1824.53     1756.96     95.19 o
 -14   2   3       91.04      117.13      9.40 o
 -13   2   3      102.81      107.63      8.21 o
 -12   2   3     1182.88     1152.15     35.19 o
 -11   2   3      961.14      985.15     27.12 o
 -10   2   3       51.07       45.42      4.57 o
  -9   2   3      224.40      235.79     14.24 o
  -8   2   3      386.05      388.36     14.66 o
  -7   2   3      884.15      856.86     24.07 o
  -6   2   3       30.12       82.17      8.64 o
  -5   2   3      957.32      966.90     27.77 o
  -4   2   3      276.52      263.52     14.33 o
  -3   2   3      780.10      895.06     32.89 o
  -2   2   3     4010.81     4005.79    118.80 o
  -1   2   3       89.27      145.26      8.97 o
   0   2   3      495.73      576.65     21.38 o
   1   2   3      379.21      485.01     15.42 o
   2   2   3      777.26      816.87     20.14 o
   3   2   3       18.27       17.58      3.64 o
   4   2   3     1241.56     1204.15     34.74 o
   5   2   3      186.44      152.83     10.02 o
   6   2   3      362.75      317.04     12.71 o
   7   2   3      232.43      237.96     10.50 o
   8   2   3      837.59      777.83     24.81 o
   9   2   3      300.74      295.22     10.79 o
  10   2   3      756.00      646.52     26.70 o
  11   2   3      257.82      283.30     13.92 o
  12   2   3      846.96      778.39     26.71 o
  13   2   3       65.70       72.55     10.44 o
  14   2   3     1091.69     1071.65     35.37 o
  15   2   3      323.52      278.98     16.46 o
  16   2   3       73.84       54.91     10.62 o
  17   2   3      133.84      131.62     10.13 o
  18   2   3      341.54      304.39     18.55 o
  19   2   3      111.50       89.99     11.94 o
  20   2   3      163.60      161.39     15.72 o
  21   2   3       46.07       40.47     11.15 o
  22   2   3      391.72      389.60     21.06 o
  23   2   3       26.36       23.29      8.67 o
  24   2   3        0.14       21.00      6.46 o
  25   2   3       72.46       74.17     12.69 o
  26   2   3       49.35      102.87     19.62 o
  27   2   3     1898.66     1930.91     81.65 o
  28   2   3       69.63       86.93     16.85 o
  29   2   3      398.21      357.62     29.94 o
  30   2   3       50.43       58.40     14.09 o
  31   2   3        2.41       60.44     32.70 o
  32   2   3       73.43       82.20     27.54 o
  33   2   3       44.46       52.05     13.95 o
  34   2   3       14.54       31.32     14.13 o
 -35   3   3      105.93      116.84     14.24 o
 -34   3   3       26.57       23.26     10.49 o
 -33   3   3      318.42      267.20     19.63 o
 -32   3   3      174.44      164.18     20.90 o
 -31   3   3       27.77       32.71     11.47 o
 -30   3   3      160.67      179.37     34.57 o
 -29   3   3        9.73       81.82     98.30 o
 -28   3   3        8.20       -3.98     23.76 o
 -27   3   3      235.41      188.94     23.47 o
 -26   3   3       54.30       32.84     13.29 o
 -25   3   3       61.55       62.45     27.17 o
 -24   3   3       78.33       67.79     12.01 o
 -23   3   3       43.05       51.55     34.17 o
 -22   3   3      109.55       96.74     24.83 o
 -21   3   3      236.49      166.02     24.36 o
 -20   3   3      368.30      404.05     36.44 o
 -19   3   3      144.83      147.13     14.86 o
 -18   3   3      516.09      567.42     38.14 o
 -17   3   3      256.85      219.05     14.94 o
 -16   3   3      302.24      314.78     19.05 o
 -15   3   3      235.46      246.84     18.28 o
 -14   3   3      807.20      828.40     26.81 o
 -13   3   3       15.49       41.32      9.66 o
 -12   3   3      209.49      190.59     13.75 o
 -11   3   3        3.08       10.75      4.46 o
 -10   3   3       11.53       12.32      7.94 o
  -9   3   3        3.05       -0.09      6.33 o
  -8   3   3      181.20      184.88     10.10 o
  -7   3   3      593.99      543.65     22.34 o
  -6   3   3      364.54      334.40     16.25 o
  -5   3   3      274.93      284.36     14.14 o
  -4   3   3      875.70      825.61     33.23 o
  -3   3   3      622.08      712.62     29.13 o
  -2   3   3      759.39      826.08     31.95 o
  -1   3   3       28.75       39.79     11.59 o
   0   3   3        3.76       15.18      6.90 o
   1   3   3        9.01        0.00     11.26 o
   2   3   3      291.66      298.46     16.39 o
   3   3   3     2086.93     2098.97     85.58 o
   4   3   3       20.08       45.11      6.75 o
   5   3   3       48.04       35.81      9.24 o
   6   3   3      342.99      325.81     17.15 o
   7   3   3      415.34      445.49     24.57 o
   8   3   3      169.92      200.04     15.58 o
   9   3   3      168.27      225.13     17.38 o
  10   3   3       42.42       67.66     11.91 o
  11   3   3      354.89      295.75     16.23 o
  12   3   3      103.82       84.36     12.20 o
  13   3   3      616.00      535.99     29.91 o
  14   3   3      800.92      710.29     61.25 o
  15   3   3     1413.15     1408.87     84.67 o
  16   3   3       11.41       52.69     13.84 o
  17   3   3        3.71       68.60     21.42 o
  18   3   3      736.06      839.67     76.01 o
  19   3   3       95.59      191.20     32.57 o
  21   3   3        0.07       25.87     11.05 o
  23   3   3        1.47       23.99     12.39 o
  24   3   3        4.01      -15.82     10.55 o
  25   3   3        7.90       11.50     11.54 o
  26   3   3       10.64        9.27     14.93 o
  27   3   3       14.22       41.62     11.74 o
  28   3   3        6.35      -20.85     13.90 o
  29   3   3        9.48       14.82     14.26 o
  30   3   3       55.08       91.80     22.91 o
  31   3   3      107.02      109.07     16.25 o
  32   3   3      272.86      337.25     48.18 o
 -31   4   3      106.45      102.82     15.16 o
 -30   4   3      154.78      136.69     17.45 o
 -29   4   3       63.18       54.77     13.62 o
 -28   4   3      227.95      229.93     22.55 o
 -27   4   3      266.05      249.19     33.39 o
 -26   4   3      109.19      122.22     12.30 o
 -25   4   3       24.53      116.24     45.61 o
 -24   4   3       73.27       56.68     10.61 o
 -23   4   3      106.47       87.80     10.85 o
 -22   4   3       54.61       56.72     12.96 o
 -21   4   3        5.44        5.21      9.52 o
 -20   4   3       58.16       95.54     26.12 o
 -19   4   3      295.70      294.08     16.94 o
 -18   4   3       10.99        9.91     10.92 o
 -17   4   3       73.63       62.03      9.37 o
 -16   4   3      692.65      564.64     29.08 o
 -15   4   3       18.77       26.86      7.70 o
 -14   4   3       40.90       50.86      8.04 o
 -13   4   3       10.18       40.78      9.81 o
 -12   4   3     2072.61     2416.65     84.25 o
 -11   4   3     2194.12     2329.42     78.53 o
 -10   4   3       10.04       33.79      8.15 o
  -9   4   3     1110.05     1170.10     37.00 o
  -8   4   3      600.96      651.79     27.86 o
  -7   4   3      472.38      522.11     26.15 o
  -6   4   3        0.08       15.24      6.70 o
  -5   4   3        1.37       68.41     13.32 o
  -4   4   3       17.75       34.81     10.22 o
  -3   4   3       13.49       56.13      8.42 o
  -2   4   3      163.98      245.07     15.26 o
  -1   4   3      173.11      146.44     13.39 o
   0   4   3      103.06       69.50     15.83 o
   1   4   3       23.91        2.31     10.29 o
   2   4   3       23.22       42.68     10.67 o
   3   4   3      392.07      340.07     30.87 o
   4   4   3      744.52      656.07     63.67 o
   5   4   3      176.01      228.27     15.28 o
   6   4   3      207.96      256.84     21.07 o
   7   4   3      581.34      521.88     34.68 o
   8   4   3      419.66      435.67     44.94 o
   9   4   3       40.81       58.65     13.72 o
  10   4   3      301.31      307.15     20.57 o
  11   4   3      555.95      603.24     93.83 o
  12   4   3      673.47      919.11     52.87 o
  13   4   3       21.61      -18.22     22.49 o
  14   4   3      327.35      332.64     20.79 o
  15   4   3      102.46      103.37     26.69 o
  16   4   3      428.50      509.66     46.18 o
  17   4   3      487.85      437.25     41.64 o
  18   4   3      469.27      461.01     43.24 o
  19   4   3      117.57      182.12     35.50 o
  20   4   3      415.11      374.39     43.78 o
  21   4   3       59.25      118.19     25.36 o
  23   4   3      234.14      367.87     30.15 o
  24   4   3      189.25      275.55     24.07 o
  25   4   3        0.84       11.40     11.51 o
  26   4   3       71.19      174.20     23.71 o
  27   4   3      367.23      359.02     27.75 o
  28   4   3       85.68       94.11     16.47 o
 -26   5   3      224.49      265.58     20.76 o
 -25   5   3      108.38      125.88     17.07 o
 -24   5   3        3.84        0.03      7.63 o
 -23   5   3       42.03       80.07     13.97 o
 -22   5   3      277.49      364.85     44.45 o
 -21   5   3      189.52      151.96     23.42 o
 -20   5   3      241.04      232.84     31.97 o
 -19   5   3      337.25      323.40     45.11 o
 -18   5   3     1169.65      775.01     81.89 o
 -17   5   3      105.31       70.35     14.95 o
 -16   5   3       33.99       52.02     14.48 o
 -15   5   3      119.63      165.75     20.43 o
 -14   5   3       60.90       36.84     22.29 o
 -13   5   3        0.20       30.60     34.60 o
 -12   5   3        3.52       41.18     14.16 o
 -11   5   3       74.95       74.29     14.59 o
 -10   5   3        0.35       22.86     56.29 o
  -9   5   3      291.00      263.34     24.70 o
  -8   5   3       16.45       17.57     11.49 o
  -7   5   3       19.57       16.94     11.16 o
  -6   5   3      480.82      482.00     25.88 o
  -5   5   3        7.17       51.27     24.54 o
  -4   5   3       46.20       79.08     11.32 o
  -3   5   3      631.10      621.76     30.58 o
  -2   5   3      526.15      599.34     43.56 o
  -1   5   3      560.36      587.99     42.65 o
   0   5   3      221.29      153.49     16.07 o
   1   5   3      234.55      247.15     15.50 o
   2   5   3      271.31      224.76     16.68 o
   3   5   3        0.50        5.02     10.21 o
   4   5   3       42.13       47.51     10.01 o
   5   5   3      108.77       85.42      9.86 o
   6   5   3        3.04       14.74     10.10 o
   7   5   3        3.68       29.93      9.04 o
   8   5   3        0.53       13.19      9.46 o
   9   5   3      161.15      132.51     15.94 o
  10   5   3      407.22      333.55     35.97 o
  11   5   3      431.93      372.53     35.86 o
  12   5   3        0.20       -1.46      6.66 o
  13   5   3      101.09      191.40     46.31 o
  14   5   3      363.60      290.44     33.03 o
  15   5   3        7.94        4.26      9.42 o
  16   5   3       29.48       49.79     20.82 o
  17   5   3      262.91      296.44     38.51 o
  18   5   3      375.47      314.86     40.58 o
  19   5   3       26.93       40.04     18.62 o
  20   5   3        1.73       63.00     27.03 o
  21   5   3       31.77       83.29     31.57 o
  23   5   3        4.45       44.03     19.59 o
 -17   6   3       91.49      518.74    138.88 o
 -16   6   3       61.02      134.61     92.23 o
 -15   6   3       48.73       68.27     42.52 o
 -14   6   3       31.76      245.99     97.97 o
 -13   6   3        1.17        6.11     32.94 o
 -12   6   3      329.06      312.48     29.82 o
 -11   6   3      439.71      233.47     23.99 o
 -10   6   3       26.23      100.90     29.01 o
  -9   6   3       45.42       11.47      8.28 o
  -8   6   3      140.46      164.24     18.03 o
  -7   6   3      142.62      144.25     52.15 o
  -6   6   3        1.84       14.92     18.87 o
  -5   6   3       19.06       13.98      9.97 o
  -4   6   3       95.51       66.54     13.81 o
  -2   6   3        0.03        2.20     24.29 o
  -1   6   3       53.60       47.01     11.58 o
   0   6   3        0.30       13.21      8.92 o
   1   6   3       36.21       49.77     24.39 o
   2   6   3       75.64       84.63     25.33 o
   3   6   3      211.79      159.13     38.84 o
   4   6   3      631.83      588.63     36.31 o
   5   6   3      148.32      171.38     37.31 o
   6   6   3      269.51      312.05     28.38 o
   7   6   3      256.37      260.00     43.91 o
   8   6   3      122.26      140.99     17.53 o
   9   6   3        9.09       92.56     28.76 o
  10   6   3      433.09      380.00     68.67 o
  11   6   3       52.66      122.93     31.50 o
  12   6   3       83.82      130.94     32.90 o
  13   6   3      131.34       89.36     28.70 o
  14   6   3      117.79      106.24     29.03 o
  15   6   3        0.97        8.01     26.76 o
 -37   0   4        0.76       10.30     16.29 o
 -36   0   4       12.38       34.00     28.81 o
 -35   0   4      149.14      184.29     25.84 o
 -34   0   4       41.51       49.08     13.28 o
 -33   0   4       14.71       25.31     13.48 o
 -32   0   4      467.52      553.94     38.44 o
 -31   0   4       38.21       98.64     39.81 o
 -30   0   4        3.03       -7.89     19.00 o
 -29   0   4      129.56      176.23     16.47 o
 -28   0   4     1685.65     1533.57     67.66 o
 -27   0   4     1317.64     1349.01     81.58 o
 -26   0   4       11.47       10.58     12.07 o
 -25   0   4     1421.32     1394.09     95.86 o
 -24   0   4      355.44      359.19     41.72 o
 -23   0   4       22.55       10.95     36.64 o
 -22   0   4      836.35      869.73     44.46 o
 -21   0   4     1809.34     1761.59     80.94 o
 -20   0   4       30.27       -7.15     23.52 o
 -19   0   4      178.85      265.84     19.18 o
 -18   0   4      301.62      323.24     22.18 o
 -17   0   4       64.90       49.53     11.38 o
 -16   0   4     1958.62     1843.06     88.04 o
 -15   0   4     2972.63     2936.68    265.76 o
 -14   0   4      458.36      445.62     24.20 o
 -13   0   4      501.34      460.36     25.84 o
 -12   0   4      423.82      303.39     28.09 o
 -11   0   4     1165.30     1071.14     46.64 o
 -10   0   4      588.39      487.74     24.38 o
  -9   0   4      518.81      469.24     23.31 o
  -8   0   4      182.47      207.45     10.67 o
  -7   0   4      286.00      227.75     13.89 o
  -6   0   4     1905.80     1864.34     76.94 o
  -5   0   4     1408.29     1300.61     51.57 o
  -4   0   4      162.11      110.86      7.80 o
  -3   0   4      345.92      393.25     18.09 o
  -2   0   4      445.22      508.10     23.12 o
  -1   0   4     4195.24     4252.29    171.47 o
   0   0   4      128.96      137.90     11.92 o
   1   0   4     4403.98     4673.75    174.90 o
   2   0   4        0.07       26.82     24.16 o
   3   0   4      750.66      808.01     54.21 o
   4   0   4      867.53      901.27     36.17 o
   5   0   4     1919.07     1848.00     62.50 o
   6   0   4       28.19       14.18      4.74 o
   7   0   4     2817.93     2775.53    108.40 o
   8   0   4     3876.32     4259.27    140.63 o
   9   0   4      876.78      866.32     33.33 o
  10   0   4     2835.97     2589.10     85.87 o
  11   0   4       31.78       53.75      8.33 o
  12   0   4       61.74       52.63      8.23 o
  13   0   4      185.00      267.08     16.03 o
  14   0   4      171.05      188.82     15.25 o
  15   0   4     1644.23     1699.45     64.28 o
  16   0   4      217.78      271.03     28.09 o
  17   0   4      204.42      164.29     28.26 o
  18   0   4      286.10       80.48     12.01 o
  19   0   4        0.06        6.67      7.11 o
  20   0   4      359.83      387.65     26.66 o
  21   0   4       36.61       44.99      9.46 o
  22   0   4       13.35        3.28     11.95 o
  23   0   4      948.34      958.21     60.89 o
  24   0   4      589.11      571.56     32.17 o
  25   0   4      223.46      215.67     33.29 o
  26   0   4       40.84       22.16     11.21 o
  27   0   4      127.61      113.32     15.16 o
  28   0   4     1469.86     1625.50     80.93 o
  29   0   4      307.83      242.28     27.43 o
  30   0   4        2.73       -6.92     10.11 o
  31   0   4      105.01       71.12     12.29 o
  32   0   4      448.13      387.81     28.50 o
  33   0   4      229.06      240.53     23.35 o
 -37   1   4      139.76      164.06     25.63 o
 -36   1   4       35.60       70.75     13.14 o
 -35   1   4      174.03      181.84     30.90 o
 -34   1   4        0.92       -1.34     10.59 o
 -33   1   4        0.81        1.30     18.16 o
 -32   1   4      738.29      846.31     64.90 o
 -31   1   4      785.79      732.02     33.39 o
 -30   1   4     2247.81     2292.01     87.85 o
 -29   1   4      264.33      245.11     23.62 o
 -28   1   4      106.51      124.30     15.50 o
 -27   1   4      301.52      314.80     22.49 o
 -26   1   4      382.82      439.67     32.25 o
 -25   1   4      238.19      195.93     21.46 o
 -24   1   4      378.63      359.47     19.34 o
 -23   1   4        7.82        7.74     11.25 o
 -22   1   4       88.98       48.47      9.12 o
 -21   1   4      562.40      558.89     27.35 o
 -20   1   4      821.15      734.33     30.24 o
 -19   1   4      515.80      473.08     31.66 o
 -18   1   4       40.46       73.90     24.02 o
 -17   1   4      861.87      833.65     32.37 o
 -16   1   4     1842.62     1729.87     53.63 o
 -15   1   4      772.19      782.12     28.11 o
 -14   1   4       92.45       77.25      9.92 o
 -13   1   4       33.84        6.82      7.74 o
 -12   1   4      272.05      270.89     11.30 o
 -11   1   4      100.90      136.82      9.58 o
 -10   1   4      288.31      249.16     15.43 o
  -9   1   4       31.88       27.86      7.03 o
  -8   1   4        5.01       11.54      5.09 o
  -7   1   4      914.69      996.70     27.52 o
  -6   1   4      138.15      135.77      7.95 o
  -5   1   4       45.01       59.86      4.09 o
  -4   1   4      138.15      137.75      5.39 o
  -3   1   4     2340.91     2344.17     54.65 o
  -2   1   4     3729.79     4045.91     97.92 o
  -1   1   4    17553.41    18553.45    436.24 o
   0   1   4      578.90      740.13     19.58 o
   1   1   4        0.21       61.64      5.44 o
   2   1   4     1759.05     1788.91     43.34 o
   3   1   4      163.49      173.83      7.24 o
   4   1   4      616.58      600.57     17.36 o
   5   1   4       11.15        6.89      5.52 o
   6   1   4       59.85       51.12      5.92 o
   7   1   4      194.54      159.66      7.88 o
   8   1   4      183.81      167.68     10.16 o
   9   1   4      156.04      162.18     13.19 o
  10   1   4       65.48       63.98      5.61 o
  11   1   4      109.48      125.37      8.38 o
  12   1   4        0.14        4.99      3.85 o
  13   1   4      396.70      361.04     14.97 o
  14   1   4     1224.89     1058.77     41.26 o
  15   1   4      364.81      316.43     17.00 o
  16   1   4        1.20       10.54      4.67 o
  17   1   4      166.14      246.35     15.82 o
  18   1   4      628.13      671.23     36.19 o
  19   1   4      432.21      386.83     25.22 o
  20   1   4      429.67      331.33     20.24 o
  21   1   4      229.55      179.66     14.07 o
  22   1   4      984.27     1027.59     33.66 o
  23   1   4      504.36      510.61     32.90 o
  24   1   4      686.50      651.88     25.50 o
  25   1   4       17.69       30.10     11.26 o
  26   1   4      104.50       89.47     12.98 o
  27   1   4      243.70      230.49     17.71 o
  28   1   4      928.50      918.34     39.23 o
  29   1   4      266.53      270.99     21.71 o
  30   1   4       34.57       90.19     21.23 o
  31   1   4      223.55      177.76     30.40 o
  32   1   4       13.69       54.83     13.67 o
  33   1   4       92.78       70.24     17.82 o
 -35   2   4       57.19       27.97     12.50 o
 -34   2   4        8.51       26.96     12.18 o
 -33   2   4       42.01       -1.91     22.70 o
 -32   2   4       89.83       73.36     27.42 o
 -31   2   4      421.11      279.86     29.34 o
 -30   2   4      110.77       74.30     11.83 o
 -29   2   4       58.81       37.85     12.01 o
 -28   2   4      279.70      314.15     18.92 o
 -27   2   4      501.44      472.28     28.56 o
 -26   2   4      271.20      304.38     23.47 o
 -25   2   4      280.78      343.38     21.60 o
 -24   2   4       60.85       37.48      9.50 o
 -23   2   4       76.36      114.43     12.62 o
 -22   2   4      209.80      218.16     15.96 o
 -21   2   4        1.58       17.49     35.81 o
 -20   2   4       52.10       45.44      8.40 o
 -19   2   4       31.10       28.40      9.84 o
 -18   2   4       74.09      101.82     18.74 o
 -17   2   4      155.56      120.01     12.19 o
 -16   2   4        7.69        1.51      5.53 o
 -15   2   4      117.59      123.84      9.58 o
 -14   2   4      210.71      207.10     10.97 o
 -13   2   4      120.05       88.49      7.03 o
 -12   2   4      173.87      176.04     14.79 o
 -11   2   4      469.68      484.40     23.89 o
 -10   2   4      619.31      602.85     21.39 o
  -9   2   4       61.61       40.85     12.79 o
  -8   2   4      207.02      232.87      9.16 o
  -7   2   4      943.75     1025.80     29.67 o
  -6   2   4     3951.93     3999.69    104.71 o
  -5   2   4       75.73      131.17     15.87 o
  -4   2   4      142.67      147.80      9.52 o
  -3   2   4       28.20       44.84      4.48 o
  -2   2   4      369.16      386.70     12.14 o
  -1   2   4      559.85      624.11     18.65 o
   0   2   4        0.78       10.72      3.45 o
   1   2   4      478.49      480.22     12.88 o
   2   2   4      476.10      540.47     15.76 o
   3   2   4       58.25       63.39      4.34 o
   4   2   4       73.08       85.22      6.11 o
   5   2   4      878.93      876.14     25.05 o
   6   2   4      394.52      396.79     15.89 o
   7   2   4      125.21       78.71      5.50 o
   8   2   4      348.33      316.62     22.91 o
   9   2   4     1366.04     1237.96     53.01 o
  10   2   4      821.76      739.38     31.27 o
  11   2   4      138.32      124.10     11.80 o
  12   2   4       65.99       61.09      7.49 o
  13   2   4      760.90      711.52     55.22 o
  14   2   4       35.03       38.19      7.35 o
  15   2   4      149.62      176.61     21.19 o
  16   2   4        3.12        8.34     11.81 o
  17   2   4      196.79      170.84     20.69 o
  18   2   4       28.18       35.52     14.82 o
  19   2   4       49.18       86.73     15.07 o
  20   2   4       26.47       52.99     17.89 o
  21   2   4      328.53      132.98     14.22 o
  22   2   4      144.18      119.95     16.39 o
  23   2   4      856.21      847.17     51.36 o
  24   2   4      128.39      143.38     13.43 o
  25   2   4      540.39      577.58     43.79 o
  26   2   4        1.84       40.26     13.66 o
  27   2   4       37.08       44.91     16.28 o
  28   2   4      776.13      884.93     36.81 o
  29   2   4      242.29      232.63     25.89 o
  30   2   4        1.99       26.72     16.52 o
  31   2   4        2.41      -17.02     11.34 o
  32   2   4      291.86      324.48     34.73 o
 -33   3   4        4.44       97.66     73.34 o
 -32   3   4        5.41       38.13     35.44 o
 -31   3   4       82.06      109.35     21.98 o
 -30   3   4       26.20       52.30     17.76 o
 -29   3   4       33.35       35.33      9.86 o
 -28   3   4        7.98       55.05     55.79 o
 -27   3   4       27.24        7.12     11.67 o
 -26   3   4        0.74       -2.68      8.48 o
 -25   3   4      171.37      199.32     16.81 o
 -24   3   4       63.03       62.75      9.17 o
 -23   3   4        0.29       -8.34     13.92 o
 -22   3   4        9.78        6.41     19.69 o
 -21   3   4       67.30       51.84     11.58 o
 -20   3   4       43.29       68.06     14.75 o
 -19   3   4      107.12      119.05      9.86 o
 -18   3   4        1.72       -0.70     14.33 o
 -17   3   4     2313.47     2443.49     74.32 o
 -16   3   4     1821.01     1890.32     63.37 o
 -15   3   4      134.30      137.64      9.52 o
 -14   3   4      384.15      375.36     15.50 o
 -13   3   4     1268.78     1228.20     39.92 o
 -12   3   4      121.53      163.90     25.69 o
 -11   3   4       25.36       38.51     10.15 o
 -10   3   4      306.45      318.38     12.23 o
  -9   3   4        7.76       -3.51     10.10 o
  -8   3   4        2.42       -8.87      7.81 o
  -7   3   4       10.14       17.22      8.99 o
  -6   3   4      334.96      298.08     16.12 o
  -5   3   4      295.04      298.79     22.08 o
  -4   3   4        2.51       44.52     13.53 o
  -3   3   4       50.36       75.60     12.42 o
  -2   3   4      588.85      657.17     26.91 o
  -1   3   4      208.69      208.12     13.44 o
   0   3   4       73.15       53.19     10.38 o
   1   3   4       11.41       35.88      9.51 o
   2   3   4      298.92      319.80     25.72 o
   3   3   4      136.98      141.90     10.22 o
   4   3   4       67.07       87.65     10.92 o
   5   3   4       31.64       29.11      8.93 o
   6   3   4       66.12       50.89     11.11 o
   7   3   4      148.01      132.09      8.26 o
   8   3   4      526.09      541.85     32.06 o
   9   3   4      504.61      489.06     24.06 o
  10   3   4      162.04      151.66     17.86 o
  11   3   4        2.03      -12.59     16.38 o
  12   3   4     2261.41     2140.47     79.51 o
  13   3   4      619.85      753.74     54.62 o
  14   3   4      168.70      184.11     17.70 o
  15   3   4      308.05      241.14     18.92 o
  16   3   4      503.87      549.86     36.55 o
  17   3   4      248.56      266.82     38.61 o
  18   3   4      179.31      253.66     38.31 o
  19   3   4       16.36       29.90     23.16 o
  20   3   4      138.73      191.53     39.71 o
  21   3   4       77.31       63.81     26.09 o
  22   3   4        5.54       -6.13      7.16 o
  23   3   4       60.33       81.10     17.69 o
  24   3   4        5.03      -15.02     17.85 o
  25   3   4       77.43      103.23     18.27 o
  26   3   4       84.90      100.15     21.06 o
  27   3   4       21.33      103.24     20.13 o
  28   3   4       46.61       51.62     14.27 o
  29   3   4       10.68       17.65     13.65 o
 -29   4   4       44.14       59.48     10.20 o
 -28   4   4       26.95       46.17     12.48 o
 -27   4   4        1.44        5.40     13.56 o
 -26   4   4       15.08        4.52     10.81 o
 -25   4   4        8.48       11.55     17.55 o
 -24   4   4       15.09       14.41     11.76 o
 -23   4   4       53.21       71.74     11.48 o
 -22   4   4        4.40        5.25     11.69 o
 -21   4   4        1.96        8.66     11.67 o
 -19   4   4       15.98       59.77     19.92 o
 -18   4   4       20.89       44.52     10.99 o
 -17   4   4       32.24       45.60     14.52 o
 -16   4   4       20.74        5.50     13.03 o
 -15   4   4       42.22       23.04     18.39 o
 -14   4   4      100.89      141.19     18.37 o
 -13   4   4       82.00       99.13     12.49 o
 -12   4   4      815.59      909.48     43.09 o
 -11   4   4       13.96       67.42     13.55 o
 -10   4   4      168.83      131.01     15.23 o
  -9   4   4      341.22      361.00     18.45 o
  -8   4   4       69.04       76.75     10.57 o
  -7   4   4        0.01       -6.25      6.82 o
  -6   4   4      454.17      490.32     25.83 o
  -5   4   4      158.89      177.69     13.66 o
  -4   4   4        0.26       32.44      9.69 o
  -3   4   4       96.62      150.14     12.41 o
  -2   4   4      258.95      316.51     20.99 o
  -1   4   4       40.38       68.44     12.78 o
   0   4   4      101.54       72.81     12.68 o
   1   4   4        4.02       22.07      6.33 o
   2   4   4       70.60       67.23      8.23 o
   3   4   4       24.53       62.47     17.53 o
   4   4   4       21.35       61.40     10.71 o
   5   4   4        1.14       29.52      8.98 o
   6   4   4       42.18       55.84      9.20 o
   7   4   4      107.87      102.63     10.46 o
   8   4   4       52.86       65.06     12.04 o
   9   4   4      179.63      170.23     13.53 o
  10   4   4      102.52      178.87     20.47 o
  11   4   4        1.92       -9.46     11.55 o
  12   4   4       69.15       73.78     14.61 o
  13   4   4      143.29      133.67     23.42 o
  14   4   4      163.29      158.43     37.31 o
  15   4   4        6.37       17.75     18.02 o
  16   4   4       75.19       57.66     20.29 o
  17   4   4       89.06       47.98     24.49 o
  18   4   4      103.81      137.48     30.90 o
  19   4   4       78.84       97.37     22.56 o
  20   4   4      152.46      168.64     32.97 o
  21   4   4       23.73       94.03     34.30 o
  22   4   4        0.01       -7.66     16.72 o
  23   4   4      197.66      198.34     27.93 o
  24   4   4       46.93       63.51     16.70 o
  25   4   4        0.08       13.91     22.72 o
 -23   5   4       15.48       -6.93     16.05 o
 -22   5   4        9.89       20.88     15.31 o
 -21   5   4        0.66      -13.78     26.46 o
 -20   5   4        7.39      -23.92     34.14 o
 -19   5   4       90.33      142.23     18.98 o
 -18   5   4      112.73      104.81     16.42 o
 -17   5   4      311.74      349.00     31.99 o
 -16   5   4       51.62       39.48     16.38 o
 -15   5   4        4.59        3.43      9.70 o
 -14   5   4        8.66       55.61     18.21 o
 -13   5   4       27.65       16.89     10.65 o
 -12   5   4       29.64       68.87     20.75 o
 -11   5   4       55.94       33.48     19.51 o
 -10   5   4       17.55       20.45     10.89 o
  -9   5   4        2.89       37.22     10.69 o
  -8   5   4        0.99       19.31     13.56 o
  -7   5   4       81.73       89.02     14.23 o
  -6   5   4        5.84       -5.85      9.00 o
  -5   5   4       24.12       41.84      9.05 o
  -4   5   4       11.18        3.07      5.95 o
  -3   5   4       30.67       12.09     10.02 o
  -2   5   4        3.95       16.88     10.29 o
  -1   5   4       38.99       58.29     13.50 o
   0   5   4       43.03       58.10     16.61 o
   1   5   4       88.05      101.48     12.89 o
   2   5   4       75.13       47.26     14.29 o
   3   5   4       50.01       49.71      9.53 o
   4   5   4       44.78       20.87      9.20 o
   5   5   4       22.92       37.79     10.10 o
   6   5   4        0.04       -4.18      5.91 o
   7   5   4       48.05       26.46      7.19 o
   8   5   4        0.22       11.73     30.50 o
   9   5   4       10.27        2.81      7.10 o
  10   5   4      148.22      166.57     35.10 o
  11   5   4        6.70       44.58     29.36 o
  12   5   4      423.86      512.80     32.52 o
  13   5   4       18.98       37.24     20.96 o
  14   5   4       76.43       89.23     23.82 o
  15   5   4        0.34        0.80     17.22 o
  17   5   4        9.48       26.29     20.75 o
  18   5   4       76.96       67.74     21.22 o
  19   5   4        4.99       20.75     18.02 o
 -12   6   4       10.33        1.19      9.37 o
 -11   6   4        0.92       -3.07     30.31 o
 -10   6   4       33.21       15.22      9.05 o
  -9   6   4        1.61       12.07     15.66 o
  -8   6   4       76.10       85.69     18.51 o
  -7   6   4       30.03       56.61     23.71 o
  -6   6   4       22.77       44.39     18.26 o
  -5   6   4       25.76        8.19     20.74 o
  -4   6   4        5.24      -15.61     10.41 o
  -3   6   4        1.95        5.50      9.26 o
  -2   6   4        2.57       46.49     12.47 o
  -1   6   4       41.68       63.96     16.04 o
   0   6   4       17.97        9.68     11.01 o
   1   6   4       17.19       31.96     39.74 o
   2   6   4       37.94       14.17     13.58 o
   3   6   4        5.48       12.35     27.50 o
   4   6   4      117.72       84.82     36.17 o
   5   6   4      121.44      134.91     15.25 o
   6   6   4       11.99       -1.40     20.02 o
   7   6   4       32.51       36.12     11.72 o
   8   6   4        9.12        2.56     10.74 o
   9   6   4      151.25      125.73     31.23 o
 -34   1   5       55.54       91.87     18.32 o
 -33   1   5       26.51       22.64      9.10 o
 -32   1   5       62.07       90.31     12.58 o
 -31   1   5      147.96      194.45     24.91 o
 -30   1   5      175.33      202.74     15.97 o
 -29   1   5       58.28       86.25     13.04 o
 -28   1   5        2.75       10.27     15.93 o
 -27   1   5        6.92       -8.77      5.84 o
 -26   1   5        6.96       -2.45      8.59 o
 -25   1   5        2.57       15.67     12.65 o
 -24   1   5       15.57       34.90      7.19 o
 -23   1   5       36.41      109.02     29.73 o
 -22   1   5       63.41       85.86     13.86 o
 -21   1   5       22.82       42.38      8.90 o
 -20   1   5        1.57        6.53      6.29 o
 -19   1   5       33.67       20.37      7.20 o
 -18   1   5      210.24      214.59     19.23 o
 -17   1   5      171.63      179.80     15.11 o
 -16   1   5       32.96       38.80     12.64 o
 -15   1   5      228.22      224.97     11.96 o
 -14   1   5      524.43      514.89     29.71 o
 -13   1   5       34.44       53.97      8.06 o
 -12   1   5       98.50      104.34     13.40 o
 -11   1   5      391.20      364.20     16.98 o
 -10   1   5      117.47      113.49      8.31 o
  -9   1   5       18.01       19.42      6.03 o
  -8   1   5       81.99       98.49      7.38 o
  -7   1   5      171.42      178.70     12.94 o
  -6   1   5      135.62      113.92     10.19 o
  -5   1   5        1.80        6.54      5.20 o
  -4   1   5       14.84       28.45      7.71 o
  -3   1   5      149.96      129.33     11.57 o
  -2   1   5      601.40      618.60     20.95 o
  -1   1   5        0.05        4.92      5.54 o
   0   1   5       20.12       32.11      4.66 o
   1   1   5      359.73      375.05     14.65 o
   2   1   5      152.51      134.23      6.57 o
   3   1   5        0.78       -2.05      3.87 o
   4   1   5       37.05       17.98      5.18 o
   5   1   5      183.24      150.33      7.86 o
   6   1   5      139.66      165.57      9.01 o
   7   1   5        8.92       18.41      7.51 o
   8   1   5       46.96       52.45      6.08 o
   9   1   5      135.09      159.18     10.28 o
  10   1   5        4.73        4.42      5.17 o
  11   1   5       23.85       25.50      5.19 o
  12   1   5      224.25      188.27     14.74 o
  13   1   5        4.58        0.85     11.05 o
  14   1   5       63.65       61.00     12.40 o
  15   1   5      174.50      192.73     20.36 o
  16   1   5       21.46       31.26     10.91 o
  17   1   5        0.51        1.68     10.89 o
  18   1   5       60.82      145.90     16.68 o
  19   1   5       30.77       25.92     16.02 o
  20   1   5       41.88       31.81     13.14 o
  21   1   5       72.64       97.60     12.94 o
  22   1   5        2.78        4.55      9.22 o
  23   1   5        0.03       39.31      9.66 o
  24   1   5       62.89      127.45     16.87 o
  25   1   5       93.17       94.09     16.40 o
  26   1   5       19.24       54.41     13.90 o
  27   1   5       30.96       71.21     14.05 o
  28   1   5       69.76       86.97     12.92 o
  29   1   5        0.37       -6.42     11.75 o
  30   1   5       25.08       52.33     26.38 o
 -33   2   5      174.11      187.32     17.41 o
 -32   2   5      260.22      224.80     35.82 o
 -31   2   5      302.34      317.23     21.95 o
 -30   2   5      117.87      149.53     23.22 o
 -29   2   5      176.67      227.60     19.18 o
 -28   2   5      105.12      112.53     19.43 o
 -27   2   5        2.43       11.99     16.58 o
 -26   2   5      156.24      144.13     12.99 o
 -25   2   5        9.40       64.17     16.11 o
 -24   2   5      144.58      160.66     14.47 o
 -23   2   5       29.08       52.82     14.34 o
 -22   2   5       12.73       30.70      7.93 o
 -21   2   5       23.27       14.42      8.14 o
 -20   2   5      202.57      183.12     13.55 o
 -19   2   5       33.13        9.02     14.00 o
 -18   2   5      580.43      626.99     28.57 o
 -17   2   5      169.59      202.14     18.37 o
 -16   2   5      258.97      329.84     23.72 o
 -15   2   5      300.48      372.05     22.49 o
 -14   2   5      442.61      458.51     24.78 o
 -13   2   5      235.54      238.62     18.18 o
 -12   2   5       52.07       90.77     15.73 o
 -11   2   5      185.54      241.15     11.66 o
 -10   2   5      262.79      258.37     19.54 o
  -9   2   5      509.98      518.74     21.52 o
  -8   2   5      891.51      914.22     36.37 o
  -7   2   5      219.10      243.13     19.04 o
  -6   2   5     1390.30     1357.19     73.82 o
  -5   2   5       88.25      124.69      8.82 o
  -4   2   5       34.48       57.72      5.83 o
  -3   2   5     1016.68     1036.09     33.17 o
  -2   2   5      173.42      238.61     22.47 o
  -1   2   5     1996.91     1998.31     79.30 o
   0   2   5       37.43       48.38      6.96 o
   1   2   5      583.75      577.61     19.10 o
   2   2   5       28.51       40.64      6.10 o
   3   2   5        2.73       19.12      5.91 o
   4   2   5      101.49      109.21      7.42 o
   5   2   5       12.29        7.10      7.07 o
   6   2   5      115.04      122.05      7.93 o
   7   2   5       27.46       23.01      5.16 o
   8   2   5        5.83       -1.55      5.90 o
   9   2   5      344.07      362.94     21.33 o
  10   2   5      310.25      327.12     18.68 o
  11   2   5     1511.67     1575.54     48.71 o
  12   2   5       70.32       81.15     12.88 o
  13   2   5      433.77      419.11     26.24 o
  14   2   5       56.21       42.31      9.59 o
  15   2   5        0.90       -6.64      7.67 o
  16   2   5      572.19      537.50     30.51 o
  17   2   5        3.40       10.21      9.05 o
  18   2   5        3.30        9.20     10.02 o
  19   2   5       16.34       18.35     27.83 o
  20   2   5       68.68       45.07     18.79 o
  21   2   5      264.54      252.63     31.07 o
  22   2   5       81.15       71.21     12.59 o
  23   2   5      120.44      113.59     16.65 o
  24   2   5      146.07      161.27     18.92 o
  25   2   5        9.76       20.92     17.70 o
  26   2   5      277.01      257.37     25.61 o
  27   2   5        1.67       60.86     16.03 o
  28   2   5      477.97      579.19     43.41 o
 -30   3   5       83.99       57.50     14.63 o
 -29   3   5       44.67       43.39     10.75 o
 -28   3   5        5.27        9.87     16.14 o
 -27   3   5        3.95       10.68     20.74 o
 -26   3   5       38.45       55.24     10.16 o
 -25   3   5       81.91       66.18     15.80 o
 -24   3   5      114.37       95.46     31.10 o
 -23   3   5       78.12       93.33     28.13 o
 -22   3   5        5.53       18.66     22.96 o
 -21   3   5        2.60        0.15     14.69 o
 -20   3   5      131.69      141.12     17.91 o
 -19   3   5        7.90        6.43     13.69 o
 -18   3   5      113.58      140.21     12.97 o
 -17   3   5       24.68       41.07      7.32 o
 -16   3   5       37.65       63.07     17.79 o
 -15   3   5      620.95      672.54     33.67 o
 -14   3   5      852.21      856.01     41.45 o
 -13   3   5      985.08      875.64     56.60 o
 -12   3   5       64.41       90.22     13.44 o
 -11   3   5      236.23      286.49     23.45 o
 -10   3   5      419.86      413.06     31.24 o
  -9   3   5        0.41       25.78     18.46 o
  -8   3   5      103.25      113.12     15.02 o
  -7   3   5      101.99      210.67     18.51 o
  -6   3   5      109.56       78.87     28.33 o
  -5   3   5       70.13       70.54     10.15 o
  -4   3   5        4.79       22.01      7.43 o
  -3   3   5      153.38      167.44     13.87 o
  -2   3   5       63.03      110.50     14.77 o
  -1   3   5       71.87       82.99     10.48 o
   0   3   5      407.84      355.27     26.62 o
   1   3   5       99.64       96.14     10.63 o
   2   3   5      137.87      155.95     14.83 o
   3   3   5      253.19      316.18     19.62 o
   4   3   5      302.45      327.97     21.06 o
   5   3   5       38.59       48.15      8.93 o
   6   3   5       55.28       81.20     11.16 o
   7   3   5      121.88       87.32     13.52 o
   8   3   5       69.62       57.38     10.11 o
   9   3   5      124.52      118.92     11.32 o
  10   3   5      424.75      431.30     21.22 o
  11   3   5       58.97       85.27     11.62 o
  12   3   5        0.27       14.76      9.51 o
  13   3   5       56.22       42.62      7.98 o
  14   3   5       71.81       58.99     15.85 o
  15   3   5     1022.87      973.08     48.65 o
  16   3   5      893.40      934.35     66.40 o
  17   3   5       89.47      187.00     32.00 o
  18   3   5      252.11      276.89     46.78 o
  19   3   5      261.68      263.07     35.70 o
  20   3   5       73.27       82.42     28.83 o
  21   3   5        8.11        8.38     12.19 o
  22   3   5        5.19       17.84     11.72 o
  23   3   5      139.08       90.84     20.79 o
  24   3   5       14.03       12.88     16.58 o
  25   3   5      356.83      382.43     32.33 o
 -26   4   5       44.17       22.49     19.49 o
 -25   4   5      190.71      136.68     24.96 o
 -24   4   5      284.51      233.64     32.50 o
 -23   4   5      108.97      142.28     32.10 o
 -22   4   5      183.74      269.92     29.56 o
 -21   4   5      273.45      266.94     35.70 o
 -20   4   5       77.22       68.22     24.08 o
 -19   4   5        4.08       15.01     14.65 o
 -18   4   5      302.79      271.52     40.78 o
 -17   4   5      130.42      160.29     24.99 o
 -16   4   5        0.93       78.82     27.96 o
 -15   4   5       64.34       26.20      9.60 o
 -13   4   5       46.72       81.81     17.65 o
 -12   4   5       59.30       55.12     11.62 o
 -11   4   5      551.68      519.74     54.62 o
 -10   4   5      153.80      119.57     53.66 o
  -9   4   5      194.06      197.35     18.96 o
  -8   4   5      456.76      588.15     30.65 o
  -7   4   5      118.78      115.92     15.43 o
  -6   4   5      261.02      253.67     16.59 o
  -5   4   5      700.92      655.72     41.37 o
  -4   4   5      247.28      230.41     17.42 o
  -3   4   5       18.88       22.13     10.82 o
  -2   4   5      169.12      127.64     15.85 o
  -1   4   5      232.16      222.56     16.37 o
   0   4   5        9.05       24.88      6.76 o
   1   4   5       23.49        6.50     10.47 o
   2   4   5        0.21        4.49      8.86 o
   3   4   5       48.50       50.52      8.92 o
   4   4   5        8.65        4.97      7.18 o
   5   4   5      157.81      168.74     13.33 o
   6   4   5      199.56      162.32     29.03 o
   7   4   5      398.46      376.81     20.73 o
   8   4   5      111.24      140.42     61.00 o
   9   4   5      143.94      179.28     19.70 o
  10   4   5       36.20      111.21     20.09 o
  11   4   5        0.61        0.67     18.35 o
  12   4   5      269.20      221.16     39.71 o
  13   4   5        1.23       28.26     15.81 o
  14   4   5      171.25      145.62     29.03 o
  15   4   5      402.07      303.65     40.84 o
  16   4   5      245.80      293.71     43.91 o
  17   4   5       44.77       43.91     23.22 o
  18   4   5       12.11       25.83     22.09 o
  19   4   5       45.96       45.11     21.16 o
  20   4   5        7.50        2.44     32.37 o
  21   4   5       36.16       54.66     26.09 o
 -19   5   5       77.86       74.97     16.59 o
 -18   5   5      289.15      262.27     36.57 o
 -17   5   5       46.00       91.23     22.02 o
 -16   5   5       22.90       18.85     23.79 o
 -15   5   5      388.87      364.61     31.16 o
 -14   5   5      407.31      483.80     31.67 o
 -13   5   5       58.18      184.53     34.97 o
 -12   5   5        2.36        3.05     11.02 o
 -11   5   5      316.32      308.37     27.29 o
 -10   5   5      103.62      136.30     17.85 o
  -9   5   5       60.09       35.94     12.25 o
  -8   5   5       95.95       64.46     15.35 o
  -7   5   5       11.22       28.30     10.17 o
  -6   5   5       23.94       38.64     16.35 o
  -5   5   5       52.70      115.79     35.64 o
  -4   5   5       60.05       58.07     14.93 o
  -3   5   5        1.19       41.19     17.19 o
  -2   5   5      102.61       85.90     19.95 o
  -1   5   5        2.15       23.68      9.13 o
   0   5   5      537.54      363.03     30.55 o
   1   5   5      451.02      428.25     23.27 o
   2   5   5      208.70      212.40     27.36 o
   3   5   5       24.39       -5.82     10.02 o
   4   5   5       71.39      107.47     14.49 o
   5   5   5      389.58      270.21     47.98 o
   6   5   5        5.45       51.85     19.95 o
   7   5   5        3.19       -4.70     14.95 o
   8   5   5       30.19      181.19     52.05 o
   9   5   5      227.31      316.81     28.18 o
  10   5   5       40.24       73.41     24.49 o
  11   5   5       79.19       73.81     22.16 o
  12   5   5       15.55       61.85     21.38 o
  13   5   5        1.11      -19.89     15.62 o
  14   5   5       53.51       36.30     20.69 o
 -31   0   6      281.05      333.43     53.19 o
 -30   0   6       16.92      -13.87      9.80 o
 -29   0   6      167.92      166.29     30.97 o
 -28   0   6      325.59      318.93     33.20 o
 -27   0   6      597.39      642.81     85.99 o
 -26   0   6       18.73       62.70     22.12 o
 -25   0   6        5.52       35.64     80.02 o
 -24   0   6      330.04      257.33     29.60 o
 -23   0   6      306.71      248.26     31.50 o
 -22   0   6        6.32        0.85      8.56 o
 -21   0   6      926.15      968.86     57.51 o
 -20   0   6      709.78      783.96    126.67 o
 -19   0   6      659.70      594.02     49.60 o
 -18   0   6     1297.79     1253.29     77.54 o
 -17   0   6       16.69      154.69     55.86 o
 -16   0   6        1.13       44.39     36.64 o
 -15   0   6      397.94      391.54     36.91 o
 -14   0   6       20.19       25.36     13.41 o
 -13   0   6       37.82       57.87     14.72 o
 -12   0   6      725.99      726.65     98.54 o
 -11   0   6       29.27       39.37     20.12 o
 -10   0   6        1.19       -9.61      9.89 o
  -9   0   6      181.90      255.23     24.12 o
  -8   0   6      490.93      510.64     44.28 o
  -7   0   6       52.53       76.40     19.59 o
  -6   0   6      190.32      185.96     18.87 o
  -5   0   6     3141.56     3074.35    166.63 o
  -4   0   6     1050.82     1189.06     64.33 o
  -3   0   6      422.41      498.81     67.97 o
  -2   0   6      230.55      183.19     18.82 o
  -1   0   6       13.96       36.98     15.35 o
   0   0   6     2159.43     2471.84    158.43 o
   1   0   6       81.44      129.46     25.79 o
   2   0   6        8.59        9.88      9.57 o
   3   0   6      161.96      343.97     44.58 o
   4   0   6      241.15      248.61     21.63 o
   5   0   6       82.32      108.71     20.82 o
   6   0   6        6.93       14.34      9.47 o
   7   0   6      123.61      140.41     18.09 o
   8   0   6      960.16     1138.58     78.28 o
   9   0   6       77.97       67.67     11.61 o
  10   0   6      539.11      567.92     47.92 o
  11   0   6     1620.73     1673.14    103.31 o
  12   0   6      180.86      277.96     25.96 o
  13   0   6        3.96       30.23     12.01 o
  15   0   6      681.63       14.95     23.16 o
  17   0   6        0.06       -2.65     13.91 o
  18   0   6      274.08      329.01     47.38 o
  19   0   6      321.44      366.00     33.58 o
  20   0   6      209.76      183.01     23.32 o
  21   0   6       24.87       38.95     17.42 o
  22   0   6        3.03       56.13     40.98 o
  23   0   6      161.12      191.67     24.87 o
  24   0   6      483.75      517.68     45.79 o
  25   0   6        1.38      -14.35     16.85 o
  26   0   6      213.65      238.45     32.03 o
 -31   1   6      174.86       94.56     16.75 o
 -30   1   6      714.02      663.11     52.23 o
 -29   1   6     1288.15     1269.83     81.52 o
 -28   1   6       50.31       59.79     37.04 o
 -27   1   6      188.85      156.57     14.35 o
 -26   1   6      136.64      125.32     15.66 o
 -25   1   6        0.50       33.51     52.92 o
 -24   1   6      106.99      127.60     18.28 o
 -23   1   6       13.99       35.39     92.56 o
 -22   1   6       34.47       20.08     42.74 o
 -21   1   6        7.86      155.76     50.90 o
 -20   1   6      200.55      189.11     27.19 o
 -19   1   6      659.64      704.66     52.49 o
 -18   1   6      163.87      163.41     16.68 o
 -17   1   6      217.79      229.19     31.53 o
 -16   1   6        1.92       46.86     10.44 o
 -15   1   6      532.65      554.62     26.43 o
 -14   1   6      811.79      848.31     34.34 o
 -13   1   6      190.66      177.69     11.92 o
 -12   1   6       29.62       19.19     17.11 o
 -11   1   6       68.63       81.41      9.01 o
 -10   1   6      169.32      226.18     14.35 o
  -9   1   6      129.22      146.32     14.16 o
  -8   1   6      135.22      129.86     13.86 o
  -7   1   6        0.23       -3.99     18.09 o
  -6   1   6      322.04      342.19     19.74 o
  -5   1   6      153.03      158.35     10.27 o
  -4   1   6      479.15      451.19     21.90 o
  -3   1   6       22.65       41.24      7.44 o
  -2   1   6      185.61      218.24     11.46 o
  -1   1   6     1123.01     1159.59     40.96 o
   0   1   6      830.59      977.91     33.85 o
   1   1   6      108.86      122.33     11.35 o
   2   1   6      940.50      942.31     35.16 o
   3   1   6      749.49      752.51     28.88 o
   4   1   6      107.35      155.97     15.98 o
   5   1   6      707.04      870.67     34.08 o
   6   1   6     1285.73     1417.40     56.88 o
   7   1   6       26.73       40.77     12.25 o
   8   1   6      126.11       89.89     17.82 o
   9   1   6       59.19       86.05     10.34 o
  10   1   6        0.56       12.21      9.41 o
  11   1   6      200.67      178.85     18.15 o
  12   1   6       36.29       21.45      6.39 o
  13   1   6      330.39      324.42     23.52 o
  14   1   6       64.01       73.28     13.81 o
  15   1   6       14.52       24.67     10.66 o
  16   1   6        0.29       -3.80      8.72 o
  17   1   6       66.46       74.70     12.48 o
  18   1   6       76.27      127.35     16.95 o
  19   1   6       95.41       15.36     11.79 o
  20   1   6       97.87      132.36     15.00 o
  21   1   6      341.02      335.29     18.68 o
  22   1   6      193.50      283.30     22.47 o
  23   1   6      206.70      200.11     20.06 o
  24   1   6      255.77      309.20     27.14 o
  25   1   6      497.78      598.94     30.14 o
 -29   2   6       15.58       16.80     10.50 o
 -28   2   6      127.56      219.67     30.00 o
 -27   2   6      213.43      232.12     20.44 o
 -25   2   6       14.18      -21.10     16.99 o
 -24   2   6      138.92      129.62     12.87 o
 -23   2   6      312.89      227.50     32.97 o
 -22   2   6       73.44       66.74     45.98 o
 -21   2   6       79.51      119.34     27.32 o
 -20   2   6      268.63      256.88     19.51 o
 -19   2   6      730.24      820.41     82.69 o
 -18   2   6      336.38      388.22     33.49 o
 -17   2   6      263.59      292.14     19.63 o
 -16   2   6        0.59      -33.89     26.79 o
 -15   2   6        7.50       19.30     16.24 o
 -14   2   6       63.14       39.23     10.75 o
 -13   2   6        1.51        6.22     14.97 o
 -12   2   6      176.72      211.34     16.06 o
 -11   2   6       69.89       54.66      8.92 o
 -10   2   6       16.51       47.81     12.09 o
  -9   2   6        5.55       21.94      6.14 o
  -8   2   6       82.44      108.00     23.92 o
  -7   2   6      190.94      194.56     12.25 o
  -6   2   6      230.45      218.84     13.18 o
  -5   2   6     1390.95     1353.29     54.36 o
  -4   2   6      484.61      490.15     24.70 o
  -3   2   6     1051.00      992.52     37.42 o
  -2   2   6      156.36      178.53     14.26 o
  -1   2   6       27.18       68.30      9.47 o
   0   2   6     1138.22     1328.11     49.29 o
   1   2   6       28.39       47.18      6.82 o
   2   2   6       93.57       99.14      9.97 o
   3   2   6        4.23        2.36      7.07 o
   4   2   6      228.64      237.60     15.21 o
   5   2   6       12.81       69.18     16.88 o
   6   2   6       83.48      121.74      9.92 o
   7   2   6       46.02       54.31     13.17 o
   8   2   6      174.09      240.38     40.11 o
   9   2   6      301.28      324.23     35.04 o
  10   2   6      562.90      689.05     46.25 o
  11   2   6      415.59      448.42     28.63 o
  12   2   6        6.82       -3.94      6.94 o
  13   2   6      106.55       80.35     18.09 o
  14   2   6       50.02       74.34     19.55 o
  15   2   6       68.53       62.87     29.63 o
  16   2   6      497.40      552.22     61.84 o
  17   2   6        6.06       20.42     20.84 o
  18   2   6      144.40      164.91     20.40 o
  19   2   6      149.97      176.34     19.95 o
  20   2   6      437.31      458.73     32.15 o
  21   2   6        2.82       -1.40      9.88 o
  22   2   6       11.39       40.28     16.01 o
  23   2   6       43.31       51.47     14.98 o
  24   2   6       97.42      149.71     15.74 o
 -26   3   6        8.50      140.01     59.26 o
 -25   3   6       19.45       22.62     15.82 o
 -24   3   6        2.59      -21.42     14.28 o
 -23   3   6       23.90       44.32     19.82 o
 -22   3   6        0.08       71.34     60.66 o
 -21   3   6        0.33        8.61     18.02 o
 -20   3   6       44.90       -5.14     10.74 o
 -19   3   6      152.79      110.14     23.12 o
 -18   3   6       29.62       30.86     17.41 o
 -17   3   6        2.96       34.91     25.66 o
 -16   3   6     1099.39     1258.58     81.05 o
 -15   3   6      296.28      306.43     25.94 o
 -14   3   6      433.78      460.71     32.13 o
 -13   3   6      132.99      124.10     15.96 o
 -12   3   6      152.42      179.83     20.65 o
 -11   3   6      370.56      424.59     35.69 o
 -10   3   6      203.32      265.71     25.85 o
  -9   3   6       32.05       23.92     10.05 o
  -8   3   6      239.12      220.16     23.63 o
  -7   3   6        0.00       39.70     13.01 o
  -6   3   6      445.97      393.25     39.86 o
  -5   3   6       11.34       25.69     13.00 o
  -4   3   6      394.58      320.38     36.03 o
  -3   3   6       42.49       63.20     11.20 o
  -2   3   6        3.65       45.85     17.08 o
  -1   3   6      116.82       94.19     11.52 o
   0   3   6       30.48       53.09     13.87 o
   1   3   6      124.64      145.10     24.79 o
   2   3   6       37.73       18.43     10.15 o
   3   3   6       62.87       57.85     15.88 o
   4   3   6        1.78       -7.94      8.88 o
   5   3   6       74.77       85.92     12.41 o
   6   3   6       39.07       58.36     12.85 o
   7   3   6      129.40      165.27     26.89 o
   8   3   6       57.41       75.18     13.00 o
   9   3   6      367.33      347.96     52.39 o
  10   3   6      315.68      251.82     27.56 o
  11   3   6       95.69      124.01     17.46 o
  12   3   6       10.80       54.92     34.44 o
  13   3   6      583.34      581.67     73.68 o
  14   3   6        2.35       28.50     30.03 o
  15   3   6       21.12       39.17     20.62 o
  16   3   6        0.06      -19.46     16.91 o
  17   3   6        3.98       11.35     40.58 o
  18   3   6      252.45      257.60     44.91 o
  19   3   6      222.24      254.91     25.20 o
  20   3   6       23.33      114.32     42.11 o
 -21   4   6       16.82       34.04     17.02 o
 -20   4   6       19.91       43.65     17.01 o
 -19   4   6      164.38      124.26     24.16 o
 -18   4   6       24.06        6.86     24.94 o
 -17   4   6       47.35       40.91     18.62 o
 -16   4   6        0.65       -8.77     16.28 o
 -15   4   6        2.16      -13.89     16.62 o
 -14   4   6       33.50       16.84      9.64 o
 -13   4   6        0.49       33.18     15.78 o
 -12   4   6      161.16       74.21     21.36 o
 -11   4   6       32.13       26.13     23.96 o
 -10   4   6       71.13       78.74     29.78 o
  -9   4   6        9.71       15.68     12.35 o
  -8   4   6      178.23      230.58     28.41 o
  -7   4   6        1.20       21.95      9.52 o
  -6   4   6        5.99       -0.51      7.91 o
  -5   4   6      341.60      362.95     36.75 o
  -4   4   6      117.44       61.36     11.41 o
  -3   4   6        8.12       -4.18     12.48 o
  -2   4   6        5.43        3.50      9.68 o
  -1   4   6       93.53       75.78     20.69 o
   0   4   6        3.33       -4.23      6.90 o
   1   4   6       17.51       57.20     15.09 o
   2   4   6       40.53       63.92      9.94 o
   3   4   6        1.57       14.28     62.13 o
   4   4   6       17.47        1.55     40.41 o
   5   4   6       83.85      156.10     72.07 o
   6   4   6       45.21       68.15     16.01 o
   7   4   6        1.90       15.89      7.74 o
   8   4   6      118.04       30.77     42.91 o
   9   4   6        8.03       36.81     20.73 o
  11   4   6       63.44       82.33     17.52 o
  12   4   6       50.93       51.59     38.17 o
  13   4   6       31.59       91.70     43.51 o
  14   4   6       11.69       67.54     42.84 o
  15   4   6       55.66      -26.83     40.64 o
  -9   5   6        5.27       -2.16     18.89 o
  -7   5   6        1.84       29.14     10.65 o
  -6   5   6       21.84       75.81     53.79 o
  -4   5   6       45.81      -69.81     82.82 o
  -3   5   6        0.06      126.80     83.22 o
  -2   5   6        0.35        3.26      8.64 o
  -1   5   6        5.15      -27.88     45.08 o
   0   5   6       57.89       55.74     12.96 o
   1   5   6        2.50       89.03     87.49 o
   2   5   6       44.02       16.49     11.29 o
   3   5   6       11.37        3.21     11.58 o
 -26   1   7       29.54       40.81     13.41 o
 -25   1   7        3.72       -5.36     12.25 o
 -24   1   7       16.75       15.88     11.40 o
 -23   1   7       16.97      -12.12     10.59 o
 -22   1   7       24.10        6.77      8.88 o
 -21   1   7        1.65      -13.16     18.79 o
 -20   1   7        2.08       -1.18     18.49 o
 -19   1   7        6.56       -7.74      6.91 o
 -18   1   7       43.77       82.73     10.94 o
 -17   1   7       18.95       25.31     10.98 o
 -16   1   7       33.67       28.98      8.65 o
 -15   1   7        3.26        3.02     11.17 o
 -14   1   7       71.82       19.24     16.18 o
 -13   1   7       77.63       40.38     14.52 o
 -12   1   7        0.72        8.29     11.93 o
 -11   1   7       28.35       49.60     14.10 o
 -10   1   7       80.85       66.34     10.51 o
  -9   1   7        2.35       23.62     11.88 o
  -8   1   7       23.86       29.63      9.34 o
  -7   1   7        8.74       19.96      9.22 o
  -6   1   7       62.40       65.22     18.34 o
  -5   1   7        0.03       24.93     10.45 o
  -4   1   7       79.26       83.49     11.48 o
  -3   1   7      240.73      239.68     16.07 o
  -2   1   7      110.94      118.15     14.75 o
  -1   1   7        1.85        0.30      9.35 o
   0   1   7      113.62      155.97     11.81 o
   1   1   7       72.71      109.89     14.08 o
   2   1   7       43.70       83.46     13.98 o
   3   1   7       47.04       46.93      8.87 o
   4   1   7        1.15        1.87      6.42 o
   5   1   7       62.15       84.20     15.42 o
   6   1   7        8.54       61.00     15.48 o
   7   1   7        3.83        7.28      7.86 o
   8   1   7       43.68       38.57     11.88 o
   9   1   7       51.45       48.32     14.08 o
  10   1   7        0.76       10.63      6.03 o
  11   1   7        0.22       11.51     14.05 o
  12   1   7       55.57       42.11     11.88 o
  13   1   7        1.76      -14.15      9.88 o
  14   1   7       14.16        9.94      8.54 o
  15   1   7        5.82       18.48     12.02 o
  16   1   7        0.59       19.64     11.74 o
  17   1   7        2.21       12.08     19.79 o
  18   1   7       22.28       42.34     12.27 o
  19   1   7       10.35       25.20     11.50 o
 -24   2   7        2.13       -0.02     42.21 o
 -23   2   7        0.73       21.35     24.02 o
 -22   2   7       24.29      -12.77     25.39 o
 -21   2   7      175.73      196.07     22.46 o
 -20   2   7        1.40       -8.13     16.13 o
 -19   2   7       22.98       51.49     16.85 o
 -18   2   7      123.91       93.73     34.55 o
 -17   2   7      948.10      845.87     59.22 o
 -16   2   7       36.39      122.42     24.53 o
 -15   2   7      214.98      158.74     19.92 o
 -14   2   7       93.70       85.63     11.85 o
 -13   2   7       76.69       40.48     25.81 o
 -12   2   7      218.53      193.10     22.05 o
 -11   2   7       28.46       28.94     12.18 o
 -10   2   7        1.52       15.44     12.25 o
  -9   2   7       17.35       32.54     10.18 o
  -8   2   7      242.32      230.41     20.83 o
  -7   2   7      406.31      311.15     38.67 o
  -6   2   7      254.39      198.61     17.54 o
  -5   2   7      444.57      399.89     24.64 o
  -4   2   7        4.26        2.70      9.62 o
  -3   2   7       51.60       64.59     11.61 o
  -2   2   7      194.80      133.69     17.51 o
  -1   2   7       66.89       71.04     11.76 o
   0   2   7      175.13      141.12     14.70 o
   1   2   7        0.03       -1.01      6.46 o
   2   2   7       63.99       79.41     12.49 o
   3   2   7       25.31       36.60     13.48 o
   4   2   7       14.14       26.69     10.68 o
   5   2   7       49.44       41.28      8.66 o
   6   2   7      139.41      185.08     15.45 o
   8   2   7      453.99      419.24     41.71 o
   9   2   7       32.95       51.65      9.09 o
  10   2   7       14.44       15.28      8.54 o
  11   2   7      143.71      149.45     24.76 o
  13   2   7       56.74       -6.96     15.85 o
  14   2   7      170.21      144.39     22.56 o
  15   2   7      100.37      116.12     40.31 o
  16   2   7      205.85      294.82     36.24 o
  17   2   7      316.90      422.09     33.02 o
 -19   3   7       10.28       49.49     17.90 o
 -18   3   7       31.33        6.01     14.55 o
 -17   3   7       93.30      106.78     26.56 o
 -16   3   7       47.17       28.01     11.05 o
 -15   3   7       26.46       -3.17     21.70 o
 -14   3   7      100.47      103.82     12.95 o
 -13   3   7      777.62      908.87     73.90 o
 -12   3   7      347.57      361.04     23.16 o
 -11   3   7        0.04       22.87      9.51 o
 -10   3   7      645.73      545.02     30.10 o
  -9   3   7      165.36      227.92     21.50 o
  -8   3   7       73.25      113.92     25.09 o
  -7   3   7       48.47       38.03      9.40 o
  -6   3   7        5.85      -14.29      9.53 o
  -5   3   7        6.32        6.48     18.15 o
  -4   3   7        3.75       15.91      9.55 o
  -3   3   7      290.34      212.38     18.96 o
  -2   3   7       97.94      143.01     30.60 o
  -1   3   7        4.26      -10.62     10.11 o
   0   3   7        0.59       12.58      8.64 o
   1   3   7        1.49       21.24     12.28 o
   2   3   7       62.61       58.44     10.53 o
   3   3   7      250.48      248.32     38.11 o
   4   3   7       46.99       28.23     28.73 o
   5   3   7        2.32        1.52     13.15 o
   6   3   7       46.46       40.18     48.25 o
   7   3   7      161.82      193.08     48.18 o
   8   3   7       28.16       61.06     47.85 o
   9   3   7       11.61      160.37     42.38 o
  10   3   7      133.58      130.27     37.44 o
  11   3   7      199.37      230.91     23.71 o
  12   3   7       19.71       32.57     30.30 o
  13   3   7      189.09      174.72     51.59 o
 -10   4   7       14.82       34.10     21.99 o
  -8   4   7        0.26        1.42     10.86 o
  -7   4   7       48.38       59.40     22.42 o
  -6   4   7        1.48       -5.87      8.28 o
  -5   4   7        4.72        5.81     18.09 o
  -4   4   7      537.97      468.84     30.12 o
  -3   4   7       61.70      147.35     34.90 o
  -2   4   7      218.82      255.66     23.79 o
   0   4   7       24.46       26.29     30.63 o
   2   4   7       28.47       34.30     78.35 o
   3   4   7       68.92      120.97     22.03 o
 -19   0   8       13.79       29.16     50.45 o
 -18   0   8      336.58      329.33     49.15 o
 -17   0   8      755.94      666.26     97.60 o
 -16   0   8      146.49      150.13     22.48 o
 -15   0   8       23.47      104.04     46.78 o
 -14   0   8        2.70        2.33     21.02 o
 -13   0   8      202.98      149.56     22.49 o
 -12   0   8       25.04       41.01     13.63 o
 -11   0   8       48.08       53.79     13.68 o
 -10   0   8      103.53      111.88     20.60 o
  -9   0   8       21.30       -4.14     21.26 o
  -8   0   8       97.62      106.24     25.29 o
  -7   0   8        6.60       -8.74     20.09 o
  -6   0   8        2.29       54.12     32.37 o
  -5   0   8      411.75      419.84     46.11 o
  -4   0   8      902.72      925.56    111.25 o
  -3   0   8       95.95      163.08     23.86 o
  -2   0   8      547.98      522.65     40.62 o
  -1   0   8       22.87        3.14     15.75 o
   0   0   8      199.21      182.26     27.03 o
   1   0   8      315.75      302.18     35.04 o
   2   0   8        0.50       -9.28      8.94 o
   3   0   8      318.48      303.58     40.71 o
   4   0   8      158.56      177.25     23.29 o
   5   0   8        0.10       13.95      8.41 o
   6   0   8       31.34       37.04     10.41 o
   7   0   8       58.54       51.45     11.95 o
   8   0   8       36.46       41.78     11.35 o
   9   0   8       27.50       46.45     12.48 o
  11   0   8       19.50       41.04     13.41 o
 -18   1   8       68.50       66.45     11.31 o
 -17   1   8       10.61        4.68      6.90 o
 -16   1   8      120.11      106.65     11.88 o
 -15   1   8       50.67       13.57     13.11 o
 -14   1   8      275.53      202.44     22.20 o
 -13   1   8       11.28       40.63     12.05 o
 -12   1   8       46.33       33.56     10.48 o
 -11   1   8      138.21      220.00     25.79 o
 -10   1   8       59.48       52.64     20.69 o
  -9   1   8       54.80       53.14     10.42 o
  -8   1   8      145.91      151.49     21.75 o
  -7   1   8      353.01      378.64     27.26 o
  -6   1   8       25.96       33.46     11.26 o
  -5   1   8       15.44       37.31     10.90 o
  -4   1   8       34.85       41.33     10.54 o
  -3   1   8      192.98      123.05     13.91 o
  -2   1   8      175.59      210.74     16.93 o
  -1   1   8       31.64       10.50      9.02 o
   0   1   8      150.53      145.79     13.81 o
   1   1   8      180.99       99.37     16.82 o
   2   1   8      114.29       37.27      8.56 o
   3   1   8      132.39       99.57     15.15 o
   4   1   8      331.74      453.45     42.90 o
   5   1   8       72.88       29.36     14.21 o
   6   1   8      613.91      524.81     49.79 o
   7   1   8      593.65      668.74     47.63 o
   8   1   8       79.93      109.36     14.00 o
   9   1   8      266.59      244.86     33.60 o
  10   1   8      289.35      208.82     19.38 o
 -14   2   8      125.05       61.43     24.95 o
 -13   2   8       45.42      113.18     23.82 o
 -12   2   8       62.46       88.56     31.17 o
 -11   2   8       44.11       67.84     25.93 o
 -10   2   8        8.00       -6.92     18.38 o
  -9   2   8        2.05       -8.46     24.53 o
  -8   2   8       56.60       49.47     24.23 o
  -7   2   8        4.52       -1.20     11.48 o
  -6   2   8       10.13       58.33     18.49 o
  -5   2   8       65.17      136.03     21.97 o
  -4   2   8      101.74      103.37     18.65 o
  -2   2   8      164.23      219.63     22.39 o
  -1   2   8       17.77       26.48     26.29 o
   0   2   8      122.03       69.21     16.15 o
   1   2   8      243.80      221.10     25.56 o
   2   2   8        2.39       -0.27     11.88 o
   3   2   8       53.73       58.53     14.68 o
   5   2   8        9.88       28.63     12.81 o
 
